# Supplementary material for: Eriocalyxin B, a natural diterpenoid, inhibited VEGF-induced angiogenesis and diminished angiogenesis-dependent breast tumor growth by suppressing VEGFR-2 signaling
Source: Oncotarget. 2016 Oct 14;7(50):82820–35. doi: 10.18632/oncotarget.12652 (PMC5347735; doi:10.18632/oncotarget.12652)
Supplement: Supplementary file 2 [file oncotarget-07-82820-s002.xlsx]

## Sheet: 10 μM-72
		gene	locus	sample_1	sample_2	status	value_1	value_2	log2(fold_change)	test_stat	p_value	q_value
		angptl2a	NC_007116.6:4372666-4403888	control	10	OK	3.33067	1.17645	-1.50137	-3.24167	0.00315	0.156879
		anxa2a	NC_007136.6:33527903-33541952	control	10	OK	49.1772	32.0839	-0.616138	-1.93156	0.04235	0.692059
		anxa2b	NC_007118.6:29247245-29262798	control	10	OK	5.0618	1.83665	-1.46257	-4.2741	5e-05	0.00654421
		anxa3a	NC_007116.6:38487210-38495699	control	10	OK	22.1132	13.2313	-0.740949	-2.36509	0.0187	0.464502
		anxa6	NC_007125.6:50310119-50372993	control	10	OK	22.2089	7.06179	-1.65303	-5.06916	5e-05	0.00654421
		ccbe1	NC_007132.6:10485045-10584465	control	10	OK	1.90971	0.662557	-1.52723	-2.99693	0.00305	0.154537
		cdh1	NC_007113.6:28906402-28951609	control	10	OK	4.02656	2.34272	-0.781363	-2.11191	0.0326	0.609872
		cdh17	NC_007127.6:26900739-26929356	control	10	OK	7.29367	3.1779	-1.19857	-3.55877	0.0004	0.0363284
		cdkn1a	NC_007133.6:564661-570094	control	10	OK	4.2618	11.0601	1.37583	3.99904	5e-05	0.00654421
		ceacam1	NC_007127.6:11833300-11869691	control	10	OK	22.5032	9.84688	-1.19239	-3.8474	0.00015	0.0170511
		cebpg	NC_007118.6:37818445-37823929	control	10	OK	34.9709	8.86048	-1.9807	-6.33359	5e-05	0.00654421
		cldn15a	NC_007118.6:20559125-20565196	control	10	OK	7.38232	3.98867	-0.888165	-2.18278	0.03245	0.608977
		cldnk	NC_007114.6:49088238-49092921	control	10	OK	3.39027	1.69705	-0.998373	-2.11593	0.03255	0.609425
		cnpy2	NC_007122.6:2471089-2479705	control	10	OK	11.5764	6.33534	-0.869686	-2.1315	0.02935	0.579086
		ctsla	NC_007116.6:44204646-44210762	control	10	OK	36.0272	20.6401	-0.803637	-2.56411	0.00885	0.306026
		gdf5	NC_007117.6:52639094-52645767	control	10	OK	2.3782	0.999219	-1.251	-2.70641	0.0089	0.306997
		hgfa	NC_007115.6:19721672-19895193	control	10	OK	8.11262	4.957	-0.7107	-2.13741	0.0227	0.511897
		hsp90b1	NC_007115.6:9835592-9842920	control	10	OK	126.387	69.1601	-0.869837	-2.63182	0.00825	0.294589
		hyou1	NC_007121.6:29883890-29905126	control	10	OK	20.3978	12.9225	-0.658535	-2.14475	0.03275	0.611045
		igfbp1a	NC_007134.6:36478992-36484198	control	10	OK	2.81434	0.931143	-1.59572	-3.1203	0.0033	0.161479
		igfbp6b	NC_007131.6:6818826-6822654	control	10	OK	9.47099	44.5399	2.23351	6.97863	5e-05	0.00654421
		itga10	NC_007127.6:14359425-14463707	control	10	OK	4.14622	1.21168	-1.77479	-3.67971	0.0011	0.0774124
		itga6b	NC_007123.6:5549553-5628662	control	10	OK	7.40886	3.96337	-0.902524	-2.093	0.0273	0.560759
		itgb4	NC_007119.6:13064989-13122687	control	10	OK	5.24635	9.4084	0.842634	2.62593	0.00725	0.270323
		itgbl1	NC_007120.6:31941686-32022243	control	10	OK	16.0265	8.46101	-0.921562	-2.80957	0.00455	0.197891
		kdr	NC_007131.6:22321314-22380156	control	10	OK	1.28757	0.635333	-1.01907	-1.87582	0.04365	0.70023
		kdrl	NC_007125.6:32643454-32704676	control	10	OK	3.33464	2.03453	-0.712831	-1.97545	0.044	0.701336
		lamb2	NC_007134.6:20253042-20333194	control	10	OK	8.80143	17.7293	1.01032	2.56648	0.01435	0.403222
		lamb4	NC_007136.6:31219665-31292043	control	10	OK	6.50125	10.9433	0.751262	2.38912	0.0154	0.417481
		lect1	NC_007120.6:54185532-54204648	control	10	OK	71.2763	119.625	0.747022	2.2585	0.0276	0.56263
		lect2l	NC_007127.6:12365624-12375290	control	10	OK	8.53555	17.0658	0.999554	2.88725	0.0043	0.19081
		lgals3bpb	NC_007114.6:57671408-57673765	control	10	OK	4.54019	1.58102	-1.5219	-3.54213	0.00105	0.0749482
		loxl1	NC_007129.6:50127739-50156127	control	10	OK	6.21146	1.74541	-1.83137	-3.55684	0.00145	0.0933211
		loxl2	NC_007124.6:15103406-15273592	control	10	OK	5.37609	3.30484	-0.701977	-2.11013	0.0309	0.594263
		loxl4	NC_007124.6:40056606-40112856	control	10	OK	1.59772	0.78259	-1.02969	-2.28691	0.02625	0.549179
		mamdc2a	NC_007116.6:51862094-51922492	control	10	OK	1.52644	0.72079	-1.08252	-2.03144	0.0292	0.578416
		mapk1	NC_007116.6:12601376-12666914	control	10	OK	1.70668	0.505192	-1.75629	-3.36755	0.00315	0.156879
		matn1	NC_007130.6:43719072-43742685	control	10	OK	5.73267	10.2787	0.842374	2.67724	0.007	0.264666
		mibp	NC_007133.6:4733937-4738182	control	10	OK	22.6441	43.9068	0.955309	3.12404	0.002	0.115075
		mmp11b	NC_007132.6:15538486-15578975	control	10	OK	9.38726	5.86288	-0.679094	-2.11864	0.02925	0.578416
		mmp13a	NC_007121.6:38649899-38676124	control	10	OK	1.32003	0.633454	-1.05926	-2.2394	0.02595	0.545675
		mrc1a	NC_007118.6:58589405-58649989	control	10	OK	4.5497	2.28824	-0.991535	-2.96438	0.0023	0.127013
		nrxn1b	NC_007124.6:598968-681239	control	10	OK	0.952342	0.547875	-0.797633	-1.9241	0.045	0.705403
		pcdh10a	NC_007112.6:12076615-12110752	control	10	OK	0.77026	2.18643	1.50516	2.82307	0.003	0.152556
		pcdh15b	NC_007123.6:6509287-6872271	control	10	OK	11.0646	40.8566	1.88462	5.86059	5e-05	0.00654421
		pcdh20	NC_007122.6:42622690-42626858	control	10	OK	5.03818	9.50534	0.915836	2.24468	0.0283	0.569767
		pcdh2ab7	NC_008805468.1:13775-16174	control	10	OK	10.7833	24.1376	1.16249	3.60892	0.00015	0.0170511
		pcdh9	NC_007117.6:4712794-5241097	control	10	OK	27.0922	44.0063	0.699831	2.09181	0.0324	0.608732
		plod2	NC_007135.6:5205894-5283760	control	10	OK	8.3024	4.96788	-0.740898	-2.28726	0.01785	0.452211
		ptgs2b	NC_007131.6:34218943-34224518	control	10	OK	6.27139	3.50695	-0.838568	-2.35185	0.0143	0.402787
		rgs5a	NC_007117.6:35403978-35417894	control	10	OK	6.36841	3.46545	-0.877891	-2.3707	0.0139	0.396464
		serpinf1	NC_007132.6:40082912-40096616	control	10	OK	2.52006	4.5613	0.855988	2.5469	0.0095	0.318286
		sesn2	NC_007130.6:43745583-43761860	control	10	OK	4.10402	11.1622	1.44352	4.08017	5e-05	0.00654421
		sfrp2	NC_007112.6:24798546-24805304	control	10	OK	39.6579	18.2102	-1.12286	-3.63966	0.00035	0.0331638
		spon2a	NC_007125.6:21563853-21604564	control	10	OK	2.43804	0.83638	-1.54349	-3.74544	0.00055	0.0465129
		spon2b	NC_007125.6:17071314-17076605	control	10	OK	7.40165	3.94098	-0.909294	-2.27841	0.0253	0.540116
		stat3	NC_007114.6:16880860-16960204	control	10	OK	17.196	9.3306	-0.882032	-2.03874	0.0329	0.612376
		thbs2	NC_007124.6:35509635-35551530	control	10	OK	15.2527	29.3161	0.942631	2.94154	0.00315	0.156879
		thbs4b	NC_007132.6:4964957-4998122	control	10	OK	71.2763	119.625	0.747022	2.2585	0.0276	0.56263
		tnr	NC_007113.6:35258233-35493311	control	10	OK	3.73083	1.99702	-0.90165	-2.1942	0.0275	0.562557
		tp53	NC_007116.6:23582426-23594007	control	10	OK	9.4407	5.14764	-0.874983	-2.66673	0.00795	0.287246
		trpc6a	NC_007132.6:22764145-22776527	control	10	OK	0.623124	0.231594	-1.42792	-2.43814	0.0245	0.531299
		trpm2	NC_007120.6:53297252-53390255	control	10	OK	0.886426	0.328588	-1.43172	-3.17101	0.00265	0.13973
		txn	NC_007118.6:24086073-24093347	control	10	OK	65.2559	190.253	1.54374	5.01619	5e-05	0.00654421
		txnrd1	NC_007117.6:661721-688088	control	10	OK	32.8761	50.7287	0.62576	2.0391	0.03585	0.637865
		ucp2	NC_007121.6:36718911-36729619	control	10	OK	188.897	99.2322	-0.928721	-2.40735	0.015	0.412062
		vamp8	NC_007116.6:27671258-27679211	control	15	OK	37.5864	23.0772	-0.703742	-2.19137	0.0294	0.579582
		wisp3	NC_007131.6:274359-296230	control	10	OK	5.73267	10.2787	0.842374	2.67724	0.007	0.264666
		wnt4b	NC_007127.6:31846614-31857430	control	10	OK	6.11486	3.45602	-0.823207	-2.24723	0.02935	0.579086
		znf532	NC_007132.6:10689378-10729463	control	10	OK	5.09832	2.58993	-0.97711	-2.85993	0.00385	0.177361
		znf648	NC_007117.6:23787671-23953969	control	10	OK	8.53983	4.6264	-0.884317	-2.66553	0.0088	0.305504
		znf804b	NC_007127.6:27883422-28070592	control	10	OK	1.12779	0.526683	-1.0985	-2.43096	0.016	0.427295

## Sheet: 15 μM-72
		gene	locus	sample_1	sample_2	status	value_1	value_2	log2(fold_change)	test_stat	p_value	q_value
		angptl2a	NC_007116.6:4372666-4403888	control	15	OK	3.33067	1.3238	-1.33113	-2.90526	0.00535	0.220237
		anxa2a	NC_007136.6:33527903-33541952	control	15	OK	49.1772	28.72	-0.775934	-2.4403	0.0103	0.326499
		anxa2b	NC_007118.6:29247245-29262798	control	15	OK	5.56146	2.67456	-1.05616	-2.39217	0.01855	0.463075
		anxa3a	NC_007116.6:38487210-38495699	control	15	OK	22.4401	13.8941	-0.691604	-2.17891	0.02725	0.560225
		anxa6	NC_007125.6:50310119-50372993	control	15	OK	22.2089	6.36332	-1.80329	-5.45952	5e-05	0.00654421
		ccbe1	NC_007132.6:10485045-10584465	control	15	OK	2.39884	1.05775	-1.18134	-1.88109	0.04875	0.726864
		cdh1	NC_007113.6:28906402-28951609	control	15	OK	4.03635	2.47065	-0.708162	-1.94942	0.0491	0.727646
		cdh17	NC_007127.6:26900739-26929356	control	15	OK	7.29367	2.93499	-1.31329	-3.85783	0.0001	0.0119493
		cdkn1a	NC_007133.6:564661-570094	control	15	OK	4.2618	12.5883	1.56254	4.54466	5e-05	0.00654421
		ceacam1	NC_007127.6:11833300-11869691	control	15	OK	22.5032	9.64728	-1.22193	-3.93744	0.0002	0.0215787
		cebpg	NC_007118.6:37818445-37823929	control	15	OK	35.9536	10.3989	-1.78971	-5.5675	5e-05	0.00654421
		cldn15a	NC_007118.6:20559125-20565196	control	15	OK	7.38232	3.70212	-0.995725	-2.41063	0.0197	0.477485
		cldnk	NC_007114.6:49088238-49092921	control	15	OK	3.39027	1.55205	-1.12723	-2.32923	0.01605	0.427489
		cnpy2	NC_007122.6:2471089-2479705	control	15	OK	11.5764	5.64849	-1.03524	-2.50227	0.0119	0.359015
		ctsla	NC_007116.6:44204646-44210762	control	15	OK	36.0272	20.6283	-0.804463	-2.5653	0.00875	0.304675
		gdf5	NC_007117.6:52639094-52645767	control	15	OK	2.3782	0.63165	-1.91267	-3.81723	0.0008	0.0609558
		hgfa	NC_007115.6:19721672-19895193	control	15	OK	8.11262	3.60999	-1.16817	-3.35079	0.0006	0.0496031
		hsp90b1	NC_007115.6:9835592-9842920	control	15	OK	126.387	64.2812	-0.975381	-2.95403	0.00335	0.163127
		hyou1	NC_007121.6:29883890-29905126	control	15	OK	20.0023	12.7791	-0.646384	-2.11004	0.03335	0.616816
		igfbp1a	NC_007134.6:36478992-36484198	control	15	OK	2.81434	1.01571	-1.47031	-2.90447	0.00575	0.232467
		igfbp6b	NC_007131.6:6818826-6822654	control	15	OK	9.47099	41.5154	2.13206	6.66625	5e-05	0.00654421
		itga10	NC_007127.6:14359425-14463707	control	15	OK	4.14622	1.30101	-1.67217	-3.53837	0.0009	0.0667592
		itga6b	NC_007123.6:5549553-5628662	control	15	OK	7.81807	3.74648	-1.06127	-2.86461	0.0032	0.158021
		itgb4	NC_007119.6:13064989-13122687	control	15	OK	5.24635	10.4673	0.996502	3.08849	0.0014	0.0910234
		itgbl1	NC_007120.6:31941686-32022243	control	15	OK	16.0265	6.19459	-1.37138	-4.00353	0.0002	0.0215787
		kdr	NC_007131.6:22321314-22380156	control	15	OK	1.28757	0.511654	-1.33142	-2.2393	0.01865	0.464083
		kdrl	NC_007125.6:32643454-32704676	control	15	OK	3.48881	1.98183	-0.815903	-2.23369	0.02375	0.522806
		lamb2	NC_007134.6:20253042-20333194	control	15	OK	8.53555	17.1894	1.00997	2.91178	0.00075	0.0584825
		lamb4	NC_007136.6:31219665-31292043	control	15	OK	6.50125	13.0298	1.00303	3.18946	0.00105	0.0749482
		lect1	NC_007120.6:54185532-54204648	control	15	OK	71.0259	122.967	0.791851	2.42261	0.03215	0.60664
		lect2l	NC_007127.6:12365624-12375290	control	15	OK	8.53555	17.1894	1.00997	2.91178	0.0076	0.27921
		lgals3bpb	NC_007114.6:57671408-57673765	control	15	OK	4.54019	1.6067	-1.49865	-3.49499	0.0008	0.0609558
		loxl1	NC_007129.6:50127739-50156127	control	15	OK	6.70399	2.66256	-1.33221	-4.0015	5e-05	0.00654421
		loxl2	NC_007124.6:15103406-15273592	control	15	OK	5.37742	3.07513	-0.806267	-2.3358	0.01805	0.454973
		loxl4	NC_007124.6:40056606-40112856	control	15	OK	1.8098	0.866737	-1.06217	-2.62946	0.009	0.308019
		mamdc2a	NC_007116.6:51862094-51922492	control	15	OK	1.52644	0.73253	-1.05921	-1.99849	0.03555	0.634868
		mapk1	NC_007116.6:12601376-12666914	control	15	OK	1.72285	0.462015	-1.89879	-3.12675	0.0478	0.719652
		matn1	NC_007130.6:43719072-43742685	control	15	OK	5.72929	11.4778	1.00242	2.94868	5e-05	0.00654421
		mibp	NC_007133.6:4733937-4738182	control	15	OK	23.6094	48.5027	1.0387	3.12832	0.0318	0.604105
		mmp11b	NC_007132.6:15538486-15578975	control	15	OK	9.37	5.67184	-0.724233	-2.22384	0.02285	0.513487
		mmp13a	NC_007121.6:38649899-38676124	control	15	OK	1.32563	0.614123	-1.11008	-2.03641	5e-05	0.00654421
		mrc1a	NC_007118.6:58589405-58649989	control	15	OK	4.5497	2.02147	-1.17037	-3.47998	0.0004	0.0363284
		nrxn1b	NC_007124.6:598968-681239	control	15	OK	0.952342	0.44663	-1.0924	-2.49165	0.01015	0.326244
		pcdh10a	NC_007112.6:12076615-12110752	control	15	OK	0.77026	3.69927	2.26382	4.45848	5e-05	0.00654421
		pcdh15b	NC_007123.6:6509287-6872271	control	15	OK	11.0646	57.7583	2.38408	7.38684	5e-05	0.00654421
		pcdh20	NC_007122.6:42622690-42626858	control	15	OK	5.04831	9.98788	0.984377	2.7665	0.0058	0.234218
		pcdh2ab7	NC_008805468.1:13775-16174	control	15	OK	10.7648	26.5391	1.3018	3.89488	0.0001	0.0119493
		pcdh9	NC_007117.6:4712794-5241097	control	15	OK	27.5204	49.716	0.853209	2.67829	0.0062	0.244312
		plod2	NC_007135.6:5205894-5283760	control	15	OK	8.71875	5.443	-0.67972	-2.14088	0.0263	0.549733
		ptgs2b	NC_007131.6:34218943-34224518	control	15	OK	6.12081	3.80182	-0.687032	-2.19874	0.02005	0.482793
		rgs5a	NC_007117.6:35403978-35417894	control	15	OK	6.44846	3.65137	-0.820518	-2.38305	0.01545	0.418028
		serpinf1	NC_007132.6:40082912-40096616	control	15	OK	2.58452	4.82152	0.899592	2.12325	0.03925	0.665473
		sesn2	NC_007130.6:43745583-43761860	control	15	OK	4.10402	11.2856	1.45937	4.1321	5e-05	0.00654421
		sfrp2	NC_007112.6:24798546-24805304	control	15	OK	39.6579	15.2912	-1.37491	-4.45666	5e-05	0.00654421
		spon2a	NC_007125.6:21563853-21604564	control	15	OK	2.43804	0.915218	-1.41354	-3.48217	0.0007	0.0554481
		spon2b	NC_007125.6:17071314-17076605	control	15	OK	7.40165	2.4339	-1.60458	-3.75923	0.0005	0.0436552
		stat3	NC_007114.6:16880860-16960204	control	15	OK	17.9343	10.159	-0.819965	-2.56466	0.0097	0.322978
		thbs2	NC_007124.6:35509635-35551530	control	15	OK	15.7589	30.9074	0.971788	3.08907	0.0026	0.138133
		thbs4b	NC_007132.6:4964957-4998122	control	15	OK	71.2763	145.003	1.02459	3.06894	0.00235	0.128961
		tnr	NC_007113.6:35258233-35493311	control	15	OK	3.75485	1.80613	-1.05585	-3.14181	0.0007	0.0554481
		tp53	NC_007116.6:23582426-23594007	control	15	OK	9.52196	5.78408	-0.719172	-2.28878	0.02755	0.56263
		trpc6a	NC_007132.6:22764145-22776527	control	15	OK	0.659257	0.261457	-1.33427	-2.24152	0.02845	0.571965
		trpm2	NC_007120.6:53297252-53390255	control	15	OK	0.882043	0.480949	-0.874966	-1.8296	0.04835	0.724505
		txn	NC_007118.6:24086073-24093347	control	15	OK	65.2559	267.465	2.03517	6.54855	5e-05	0.00654421
		txnrd1	NC_007117.6:661721-688088	control	15	OK	33.3999	54.5406	0.707486	2.26695	0.0262	0.548625
		ucp2	NC_007121.6:36718911-36729619	control	15	OK	188.897	74.3735	-1.34474	-3.55651	0.00045	0.0399878
		vamp8	NC_007116.6:27671258-27679211	control	15	OK	38.918	23.6951	-0.715851	-2.1737	0.02475	0.534238
		wisp3	NC_007131.6:274359-296230	control	15	OK	5.75137	10.0083	0.79922	2.24638	0.04675	0.713042
		wnt4b	NC_007127.6:31846614-31857430	control	15	OK	6.11486	2.97407	-1.03988	-2.78268	0.00745	0.274998
		znf532	NC_007132.6:10689378-10729463	control	15	OK	5.09832	2.31812	-1.13707	-3.30975	0.0011	0.0774124
		znf648	NC_007117.6:23787671-23953969	control	15	OK	9.78909	4.71401	-1.05422	-2.14405	0.03185	0.604563
		znf804b	NC_007127.6:27883422-28070592	control	15	OK	1.1999	0.489105	-1.2947	-2.89049	0.00565	0.229617
