# Supplementary material for: Eriocalyxin B, a natural diterpenoid, inhibited VEGF-induced angiogenesis and diminished angiogenesis-dependent breast tumor growth by suppressing VEGFR-2 signaling
Source: Oncotarget. 2016 Oct 14;7(50):82820–35. doi: 10.18632/oncotarget.12652 (PMC5347735; doi:10.18632/oncotarget.12652)
Supplement: Supplementary file 3 [file oncotarget-07-82820-s003.xlsx]

## Sheet: 10 KEGG
Category	Term	Count	%	PValue	Genes	List Total	Pop Hits	Pop Total	Fold Enrichment	Bonferroni	Benjamini	FDR
KEGG_PATHWAY	dre00260:Glycine, serine and threonine metabolism	8	1.09141	0.000419845	ALAS1, ALAS2, CBSB, PHGDH, DAO.1, GNMT, PSAT1, SARDH	191	30	3954	5.52042	0.0419288	0.0419288	0.466743
KEGG_PATHWAY	dre00480:Glutathione metabolism	8	1.09141	0.0015953	GSS, GCLC, GPX4A, PGD, GSTP2, GPX1A, GCLM, GSTP1	191	37	3954	4.47602	0.150282	0.0781983	1.76297
KEGG_PATHWAY	dre00860:Porphyrin and chlorophyll metabolism	7	0.95498	0.0021381	ALAS1, FECH, ALAS2, CPOX, BLVRB, PPOX, HMBSB	191	29	3954	4.99693	0.196132	0.0701885	2.35635
KEGG_PATHWAY	dre00030:Pentose phosphate pathway	7	0.95498	0.00305898	TALDO1, PFKMA, ALDOAB, PGD, PFKMB, GPIB, FBP2	191	31	3954	4.67455	0.26838	0.0751497	3.35555
KEGG_PATHWAY	dre04115:p53 signaling pathway	10	1.36426	0.00387665	CDKN1A, CASP9, CASP3B, SERPINE1, DDB2, TP53, MDM2, APAF1, SESN2, GADD45AA	191	66	3954	3.1366	0.327119	0.0761795	4.23498
KEGG_PATHWAY	dre00010:Glycolysis / Gluconeogenesis	8	1.09141	0.0256358	LDHA, PFKMA, ALDOAB, PFKMB, HK2, GPIB, PGAM2, FBP2	191	61	3954	2.71496	0.929275	0.356924	25.1232
KEGG_PATHWAY	dre02010:ABC transporters	5	0.682128	0.0381094	ABCA1A, ABCC4, ABCC1, ABCC2, ABCA12	191	27	3954	3.83362	0.980997	0.432302	35.1354
KEGG_PATHWAY	dre04512:ECM-receptor interaction	8	1.09141	0.0402182	LAMB4, LAMB2, TNW, THBS4B, ITGB4, COL11A2, THBS2, COL2A1A	191	67	3954	2.47183	0.984809	0.407485	36.7021
KEGG_PATHWAY	dre04710:Circadian rhythm	4	0.545703	0.052333	CRY1A, CRY3, PER2, PER3	191	18	3954	4.60035	0.995842	0.456209	45.055
KEGG_PATHWAY	dre00910:Nitrogen metabolism	4	0.545703	0.0768605	CAHZ, CA4A, ASNS, CA2	191	21	3954	3.94316	0.999713	0.55769	58.9746

## Sheet: 10 GO_BP
Category	Term	Count	%	PValue	Genes	List Total	Pop Hits	Pop Total	Fold Enrichment	Bonferroni	Benjamini	FDR
GOTERM_BP_FAT	GO:0009628~response to abiotic stimulus	22	3.00136	1.80491e-09	GRK7A, GCLC, ZGC:174006, CRYAA, OPN1SW1, OPN1SW2, CAHZ, TP53, HSP70, PCDH15B, GNAT2, CRY5, CRY1A, OPN1MW1, CRY3, OPN1MW2, PER2, HSPB1, HSP70L, TRPV6, CA2, PER3, OPN1LW2, RHO	366	92	7504	4.90283	1.57027e-06	1.57027e-06	2.80106e-06
GOTERM_BP_FAT	GO:0009416~response to light stimulus	15	2.04638	2.55389e-08	GRK7A, OPN1SW1, OPN1SW2, TP53, PCDH15B, GNAT2, CRY5, CRY1A, OPN1MW1, CRY3, OPN1MW2, PER2, PER3, OPN1LW2, RHO	366	47	7504	6.54343	2.22186e-05	1.11094e-05	3.96343e-05
GOTERM_BP_FAT	GO:0009314~response to radiation	15	2.04638	3.68423e-07	GRK7A, OPN1SW1, OPN1SW2, TP53, PCDH15B, GNAT2, CRY5, CRY1A, OPN1MW1, CRY3, OPN1MW2, PER2, PER3, OPN1LW2, RHO	366	57	7504	5.39546	0.000320476	0.000106837	0.000571759
GOTERM_BP_FAT	GO:0050953~sensory perception of light stimulus	14	1.90996	9.8535e-07	SI:BUSM1-234G15.3, CRYAA, ZGC:73359, OPN1SW1, PRPH2B, PRPH2A, OPN1SW2, PCDH15B, GNAT2, OPN1MW1, PDE6C, OPN1MW2, OPN1LW2, RHO	366	53	7504	5.41582	0.000856888	0.000214291	0.00152917
GOTERM_BP_FAT	GO:0007601~visual perception	14	1.90996	9.8535e-07	SI:BUSM1-234G15.3, CRYAA, ZGC:73359, OPN1SW1, PRPH2B, PRPH2A, OPN1SW2, PCDH15B, GNAT2, OPN1MW1, PDE6C, OPN1MW2, OPN1LW2, RHO	366	53	7504	5.41582	0.000856888	0.000214291	0.00152917
GOTERM_BP_FAT	GO:0009583~detection of light stimulus	9	1.22783	7.47607e-06	OPN1MW1, GRK7A, OPN1SW1, OPN1MW2, OPN1SW2, PCDH15B, OPN1LW2, RHO, GNAT2	366	23	7504	8.02281	0.0064831	0.00129999	0.0116016
GOTERM_BP_FAT	GO:0044275~cellular carbohydrate catabolic process	13	1.77353	1.17191e-05	MDH1B, LDHA, TALDO1, ALDOAB, HKDC1, PGD, HK2, PGAM2, GPD1A, PFKMA, GCK, PFKMB, GPIB	366	56	7504	4.75956	0.0101438	0.00169783	0.0181854
GOTERM_BP_FAT	GO:0046164~alcohol catabolic process	13	1.77353	1.17191e-05	MDH1B, LDHA, TALDO1, ALDOAB, HKDC1, PGD, HK2, PGAM2, GPD1A, PFKMA, GCK, PFKMB, GPIB	366	56	7504	4.75956	0.0101438	0.00169783	0.0181854
GOTERM_BP_FAT	GO:0019320~hexose catabolic process	12	1.63711	2.54831e-05	LDHA, MDH1B, TALDO1, PFKMA, GCK, ALDOAB, HKDC1, PGD, PFKMB, HK2, GPIB, PGAM2	366	51	7504	4.82417	0.0219266	0.00316222	0.0395403
GOTERM_BP_FAT	GO:0046365~monosaccharide catabolic process	12	1.63711	2.54831e-05	LDHA, MDH1B, TALDO1, PFKMA, GCK, ALDOAB, HKDC1, PGD, PFKMB, HK2, GPIB, PGAM2	366	51	7504	4.82417	0.0219266	0.00316222	0.0395403
GOTERM_BP_FAT	GO:0006007~glucose catabolic process	12	1.63711	2.54831e-05	LDHA, MDH1B, TALDO1, PFKMA, GCK, ALDOAB, HKDC1, PGD, PFKMB, HK2, GPIB, PGAM2	366	51	7504	4.82417	0.0219266	0.00316222	0.0395403
GOTERM_BP_FAT	GO:0050890~cognition	14	1.90996	4.83675e-05	SI:BUSM1-234G15.3, CRYAA, ZGC:73359, OPN1SW1, PRPH2B, PRPH2A, OPN1SW2, PCDH15B, GNAT2, OPN1MW1, PDE6C, OPN1MW2, OPN1LW2, RHO	366	74	7504	3.8789	0.0412076	0.00524628	0.0750358
GOTERM_BP_FAT	GO:0007600~sensory perception	14	1.90996	4.83675e-05	SI:BUSM1-234G15.3, CRYAA, ZGC:73359, OPN1SW1, PRPH2B, PRPH2A, OPN1SW2, PCDH15B, GNAT2, OPN1MW1, PDE6C, OPN1MW2, OPN1LW2, RHO	366	74	7504	3.8789	0.0412076	0.00524628	0.0750358
GOTERM_BP_FAT	GO:0006006~glucose metabolic process	13	1.77353	4.8454e-05	MDH1B, LDHA, TALDO1, ALDOAB, HKDC1, PGD, HK2, PGAM2, PFKMA, GCK, PFKMB, GYS1, GPIB	366	64	7504	4.16462	0.0412798	0.00467305	0.0751701
GOTERM_BP_FAT	GO:0050877~neurological system process	17	2.31924	6.65714e-05	SI:BUSM1-234G15.3, ACHE, CRYAA, ZGC:73359, PRPH2B, OPN1SW1, PRPH2A, OPN1SW2, PCDH15B, GNAT2, ALDH1A2, EYA4, OPN1MW1, PDE6C, OPN1MW2, OPN1LW2, RHO	366	109	7504	3.19767	0.0562737	0.00577516	0.103263
GOTERM_BP_FAT	GO:0042592~homeostatic process	21	2.86494	7.45204e-05	ZGC:198419, FECH, GCLC, ATP1A2A, ZGC:194125, CA15A, TMX3, PDIA4, ZGC:173594, TFR1A, ZGC:173593, ZGC:136472, ALDH1A2, ZGC:109934, ALAS2, RYR3, PDIP5, SLC25A37, CA2, GLRX, ZGC:92066, SEPW2B	366	158	7504	2.72505	0.0627781	0.00587677	0.115587
GOTERM_BP_FAT	GO:0015674~di-, tri-valent inorganic cation transport	13	1.77353	9.01023e-05	ZGC:198419, CACNA1SB, ATP2A1L, ZGC:194125, ZGC:173594, CACNA1SA, ZGC:173593, ATP2B1B, ZGC:109934, RYR3, SLC8A2A, SLC25A37, TRPV6, ZGC:92066	366	68	7504	3.91964	0.0753986	0.00651142	0.13974
GOTERM_BP_FAT	GO:0007602~phototransduction	7	0.95498	9.95715e-05	OPN1MW1, GRK7A, OPN1SW1, OPN1MW2, OPN1SW2, OPN1LW2, RHO	366	17	7504	8.4423	0.0829851	0.00664181	0.154415
GOTERM_BP_FAT	GO:0016052~carbohydrate catabolic process	13	1.77353	0.00012056	MDH1B, LDHA, TALDO1, ALDOAB, HKDC1, PGD, HK2, PGAM2, GPD1A, PFKMA, GCK, PFKMB, GPIB	366	70	7504	3.80765	0.0995797	0.0074644	0.186935
GOTERM_BP_FAT	GO:0018298~protein-chromophore linkage	8	1.09141	0.000136475	SI:BUSM1-234G15.3, OPN1MW1, OPN1SW1, OPN1MW2, CRY-DASH, OPN1SW2, OPN1LW2, RHO	366	25	7504	6.56087	0.111962	0.00788483	0.211588
GOTERM_BP_FAT	GO:0009582~detection of abiotic stimulus	9	1.22783	0.000137923	OPN1MW1, GRK7A, OPN1SW1, OPN1MW2, OPN1SW2, PCDH15B, OPN1LW2, RHO, GNAT2	366	33	7504	5.59165	0.113081	0.00747205	0.213831
GOTERM_BP_FAT	GO:0009581~detection of external stimulus	9	1.22783	0.000137923	OPN1MW1, GRK7A, OPN1SW1, OPN1MW2, OPN1SW2, PCDH15B, OPN1LW2, RHO, GNAT2	366	33	7504	5.59165	0.113081	0.00747205	0.213831
GOTERM_BP_FAT	GO:0051606~detection of stimulus	9	1.22783	0.000172819	OPN1MW1, GRK7A, OPN1SW1, OPN1MW2, OPN1SW2, PCDH15B, OPN1LW2, RHO, GNAT2	366	34	7504	5.42719	0.139607	0.00880603	0.267864
GOTERM_BP_FAT	GO:0006096~glycolysis	10	1.36426	0.000178655	LDHA, MDH1B, PFKMA, GCK, ALDOAB, HKDC1, PFKMB, HK2, GPIB, PGAM2	366	43	7504	4.76808	0.143964	0.00859856	0.276897
GOTERM_BP_FAT	GO:0019725~cellular homeostasis	16	2.18281	0.00034981	ZGC:198419, GCLC, ZGC:194125, ATP1A2A, TMX3, PDIA4, ZGC:173594, TFR1A, ZGC:173593, ZGC:136472, ALDH1A2, ZGC:109934, RYR3, PDIP5, GLRX, SEPW2B, ZGC:92066	366	113	7504	2.90304	0.262425	0.0158928	0.541499
GOTERM_BP_FAT	GO:0019318~hexose metabolic process	13	1.77353	0.00049464	MDH1B, LDHA, TALDO1, ALDOAB, HKDC1, PGD, HK2, PGAM2, PFKMA, GCK, PFKMB, GYS1, GPIB	366	81	7504	3.29056	0.349779	0.0212922	0.764889
GOTERM_BP_FAT	GO:0010035~response to inorganic substance	9	1.22783	0.000674877	ATP7A, SLC11A2, CRY1A, ZGC:174006, PER2, IL1B, HSPB1, HSP70, HSP70L, TRPV6, ZGC:63972	366	41	7504	4.5006	0.444197	0.0275811	1.04224
GOTERM_BP_FAT	GO:0055080~cation homeostasis	10	1.36426	0.000683142	ZGC:198419, ZGC:109934, ZGC:194125, ATP1A2A, CA15A, RYR3, CA2, ZGC:173594, TFR1A, ZGC:173593, ZGC:92066	366	51	7504	4.02014	0.448182	0.0266625	1.05494
GOTERM_BP_FAT	GO:0006826~iron ion transport	6	0.818554	0.000741268	ZGC:198419, ZGC:109934, ZGC:194125, SLC25A37, ZGC:173594, ZGC:173593, ZGC:92066	366	16	7504	7.68852	0.475412	0.0276599	1.14421
GOTERM_BP_FAT	GO:0005996~monosaccharide metabolic process	13	1.77353	0.000772368	MDH1B, LDHA, TALDO1, ALDOAB, HKDC1, PGD, HK2, PGAM2, PFKMA, GCK, PFKMB, GYS1, GPIB	366	85	7504	3.13571	0.489426	0.0276205	1.19195
GOTERM_BP_FAT	GO:0050801~ion homeostasis	11	1.50068	0.000831822	ZGC:198419, ALDH1A2, ZGC:109934, ZGC:194125, ATP1A2A, CA15A, RYR3, CA2, ZGC:173594, TFR1A, ZGC:173593, ZGC:92066	366	63	7504	3.57984	0.515184	0.0285442	1.28315
GOTERM_BP_FAT	GO:0033014~tetrapyrrole biosynthetic process	6	0.818554	0.00100864	ALAS1, FECH, ALAS2, CPOX, PPOX, HMBSB	366	17	7504	7.23626	0.58437	0.0332039	1.55392
GOTERM_BP_FAT	GO:0030005~cellular di-, tri-valent inorganic cation homeostasis	8	1.09141	0.0010459	ZGC:198419, ZGC:109934, ZGC:194125, ATP1A2A, RYR3, ZGC:173594, TFR1A, ZGC:173593, ZGC:92066	366	34	7504	4.82417	0.597641	0.0331568	1.61088
GOTERM_BP_FAT	GO:0055066~di-, tri-valent inorganic cation homeostasis	8	1.09141	0.00125371	ZGC:198419, ZGC:109934, ZGC:194125, ATP1A2A, RYR3, ZGC:173594, TFR1A, ZGC:173593, ZGC:92066	366	35	7504	4.68634	0.664258	0.0382291	1.92804
GOTERM_BP_FAT	GO:0048878~chemical homeostasis	11	1.50068	0.00152478	ZGC:198419, ALDH1A2, ZGC:109934, ZGC:194125, ATP1A2A, CA15A, RYR3, CA2, ZGC:173594, TFR1A, ZGC:173593, ZGC:92066	366	68	7504	3.31662	0.734879	0.0447462	2.34031
GOTERM_BP_FAT	GO:0006879~cellular iron ion homeostasis	6	0.818554	0.00174882	ZGC:198419, ZGC:109934, ZGC:194125, ZGC:173594, TFR1A, ZGC:173593, ZGC:92066	366	19	7504	6.47455	0.7819	0.0494933	2.67983
GOTERM_BP_FAT	GO:0055072~iron ion homeostasis	6	0.818554	0.00174882	ZGC:198419, ZGC:109934, ZGC:194125, ZGC:173594, TFR1A, ZGC:173593, ZGC:92066	366	19	7504	6.47455	0.7819	0.0494933	2.67983
GOTERM_BP_FAT	GO:0046394~carboxylic acid biosynthetic process	10	1.36426	0.00200267	BCAT1, SCD, ZGC:92040, CH25H, CBSB, PHGDH, FADS2, LGSN, ASNS, PSAT1	366	59	7504	3.47504	0.825192	0.0547069	3.06319
GOTERM_BP_FAT	GO:0016053~organic acid biosynthetic process	10	1.36426	0.00200267	BCAT1, SCD, ZGC:92040, CH25H, CBSB, PHGDH, FADS2, LGSN, ASNS, PSAT1	366	59	7504	3.47504	0.825192	0.0547069	3.06319
GOTERM_BP_FAT	GO:0020027~hemoglobin metabolic process	4	0.545703	0.00204508	SLC11A2, ALAS2, CPOX, TFR1A	366	6	7504	13.6685	0.831538	0.0541371	3.12711
GOTERM_BP_FAT	GO:0042541~hemoglobin biosynthetic process	4	0.545703	0.00204508	SLC11A2, ALAS2, CPOX, TFR1A	366	6	7504	13.6685	0.831538	0.0541371	3.12711
GOTERM_BP_FAT	GO:0008652~cellular amino acid biosynthetic process	7	0.95498	0.0023279	BCAT1, ZGC:92040, CBSB, PHGDH, LGSN, ASNS, PSAT1	366	29	7504	4.94894	0.868353	0.0595938	3.55228
GOTERM_BP_FAT	GO:0055114~oxidation reduction	40	5.45703	0.00239953	LDHA, CYP1B1, ZGC:163022, ZGC:123284, HSD17B14, HMGCRA, PGD, PPOX, GPD1A, GCLM, ALDH1A2, P4HA2, ZGC:163083, HIF1AN, CH25H, CPOX, DAO.1, GPX1A, NDUFA4, CYP1C2, SQRDL, MDH1B, CYP1C1, ZGC:77938, RDH12L, SCD, ZGC:92040, CBR1L, GPX4A, FADS2, HGD, ZGC:65997, RDH1, GMPR, PTGS2B, HAO2, PHGDH, PLOD1A, HSD17B12A, ZGC:77439	366	504	7504	1.6272	0.876325	0.0596221	3.65969
GOTERM_BP_FAT	GO:0030003~cellular cation homeostasis	8	1.09141	0.00242576	ZGC:198419, ZGC:109934, ZGC:194125, ATP1A2A, RYR3, ZGC:173594, TFR1A, ZGC:173593, ZGC:92066	366	39	7504	4.20569	0.879122	0.0585845	3.699
GOTERM_BP_FAT	GO:0006873~cellular ion homeostasis	9	1.22783	0.00258887	ZGC:198419, ALDH1A2, ZGC:109934, ZGC:194125, ATP1A2A, RYR3, ZGC:173594, TFR1A, ZGC:173593, ZGC:92066	366	50	7504	3.69049	0.895151	0.0607235	3.94307
GOTERM_BP_FAT	GO:0009584~detection of visible light	4	0.545703	0.0034503	GRK7A, PCDH15B, RHO, GNAT2	366	7	7504	11.7158	0.950558	0.0780543	5.22251
GOTERM_BP_FAT	GO:0033013~tetrapyrrole metabolic process	6	0.818554	0.00351157	ALAS1, FECH, ALAS2, CPOX, PPOX, HMBSB	366	22	7504	5.59165	0.953133	0.0773802	5.31291
GOTERM_BP_FAT	GO:0006979~response to oxidative stress	6	0.818554	0.00351157	CRY1A, GCLC, PTGS2B, GPX4A, PER2, GPX1A	366	22	7504	5.59165	0.953133	0.0773802	5.31291
GOTERM_BP_FAT	GO:0055082~cellular chemical homeostasis	9	1.22783	0.00376517	ZGC:198419, ALDH1A2, ZGC:109934, ZGC:194125, ATP1A2A, RYR3, ZGC:173594, TFR1A, ZGC:173593, ZGC:92066	366	53	7504	3.4816	0.962443	0.0807075	5.68619
GOTERM_BP_FAT	GO:0044271~nitrogen compound biosynthetic process	22	3.00136	0.00391426	BCAT1, ADSS, ADSSL1, FECH, ATP2A1L, ATP1A2A, ZGC:92040, CBSB, PPOX, HMBSB, ASNS, ATP2B1B, GC3, ATP7A, ALAS1, ALAS2, CPOX, PHGDH, GUCY1A3, LGSN, ZGC:55891, PSAT1	366	230	7504	1.96113	0.967028	0.0817653	5.90499
GOTERM_BP_FAT	GO:0001666~response to hypoxia	6	0.818554	0.00431106	NPC1, LDHA, ALAS2, BA1L, MB, IGFBP1A	366	23	7504	5.34854	0.976687	0.0875996	6.48502
GOTERM_BP_FAT	GO:0070482~response to oxygen levels	6	0.818554	0.00431106	NPC1, LDHA, ALAS2, BA1L, MB, IGFBP1A	366	23	7504	5.34854	0.976687	0.0875996	6.48502
GOTERM_BP_FAT	GO:0051186~cofactor metabolic process	13	1.77353	0.00443142	GSS, MDH1B, FECH, GCLC, TALDO1, ALAS2, CPOX, HMGCRA, PGD, PPOX, FPGS, SI:DKEYP-89C11.1, DCAKD	366	104	7504	2.56284	0.979014	0.0878928	6.66031
GOTERM_BP_FAT	GO:0030001~metal ion transport	22	3.00136	0.00460958	ZGC:198419, CACNA1SB, ATP2A1L, SLC12A3, ZGC:194125, CA15A, ZGC:173594, CACNA1SA, ZGC:173593, KCNJ11, ATP2B1B, ATP7A, ZGC:109934, RYR3, SLC8A2A, SLC25A37, SLC13A2, SLC5A9, TRPV6, CA2, ZGC:77748, SLC5A11, ZGC:92066	366	233	7504	1.93588	0.98204	0.089243	6.91919
GOTERM_BP_FAT	GO:0030239~myofibril assembly	6	0.818554	0.00747695	MEF2A, ACHE, CXCR4A, TTNB, MYH6, TTNA	366	26	7504	4.7314	0.99854	0.13791	10.9945
GOTERM_BP_FAT	GO:0000041~transition metal ion transport	7	0.95498	0.00821301	ZGC:198419, ATP7A, ZGC:109934, ZGC:194125, SLC25A37, ZGC:173594, ZGC:173593, ZGC:92066	366	37	7504	3.8789	0.999234	0.147379	12.0134
GOTERM_BP_FAT	GO:0010927~cellular component assembly involved in morphogenesis	6	0.818554	0.00881831	MEF2A, ACHE, CXCR4A, TTNB, MYH6, TTNA	366	27	7504	4.55616	0.99955	0.154241	12.843
GOTERM_BP_FAT	GO:0006091~generation of precursor metabolites and energy	15	2.04638	0.0101229	NDUFA4, LDHA, MDH1B, ZGC:163022, ALDOAB, HKDC1, HK2, FADS2, PGAM2, PFKMA, GCK, PFKMB, GYS1, GPIB, ZGC:55891	366	144	7504	2.1357	0.999857	0.171663	14.6064
GOTERM_BP_FAT	GO:0009069~serine family amino acid metabolic process	5	0.682128	0.0119325	GCLC, CBSB, PHGDH, PSAT1, SARDH	366	19	7504	5.39546	0.999971	0.195534	16.9972
GOTERM_BP_FAT	GO:0009309~amine biosynthetic process	7	0.95498	0.0120027	BCAT1, ZGC:92040, CBSB, PHGDH, LGSN, ASNS, PSAT1	366	40	7504	3.58798	0.999973	0.192973	17.0887
GOTERM_BP_FAT	GO:0009617~response to bacterium	7	0.95498	0.0135011	TNFRSF1A, CEBPB, MMP9, ZGC:158446, IL1B, CTSD, RNASEL3	366	41	7504	3.50047	0.999993	0.21063	19.0188
GOTERM_BP_FAT	GO:0007160~cell-matrix adhesion	5	0.682128	0.0170688	THBS4B, ITGB4, PARVB, EPD, ITGBL1	366	21	7504	4.8816	1	0.25449	23.4465
GOTERM_BP_FAT	GO:0031589~cell-substrate adhesion	5	0.682128	0.0170688	THBS4B, ITGB4, PARVB, EPD, ITGBL1	366	21	7504	4.8816	1	0.25449	23.4465
GOTERM_BP_FAT	GO:0031032~actomyosin structure organization	6	0.818554	0.0204427	MEF2A, ACHE, CXCR4A, TTNB, MYH6, TTNA	366	33	7504	3.72777	1	0.292181	27.4244
GOTERM_BP_FAT	GO:0050908~detection of light stimulus involved in visual perception	3	0.409277	0.0213955	PCDH15B, RHO, GNAT2	366	5	7504	12.3016	1	0.298841	28.5122
GOTERM_BP_FAT	GO:0050962~detection of light stimulus involved in sensory perception	3	0.409277	0.0213955	PCDH15B, RHO, GNAT2	366	5	7504	12.3016	1	0.298841	28.5122
GOTERM_BP_FAT	GO:0006971~hypotonic response	3	0.409277	0.0213955	CAHZ, CA2, TRPV6	366	5	7504	12.3016	1	0.298841	28.5122
GOTERM_BP_FAT	GO:0042539~hypotonic salinity response	3	0.409277	0.0213955	CAHZ, CA2, TRPV6	366	5	7504	12.3016	1	0.298841	28.5122
GOTERM_BP_FAT	GO:0006779~porphyrin biosynthetic process	4	0.545703	0.0226806	FECH, ALAS2, CPOX, PPOX	366	13	7504	6.30853	1	0.309002	29.9553
GOTERM_BP_FAT	GO:0009408~response to heat	4	0.545703	0.0226806	GCLC, CRYAA, ZGC:174006, HSPB1, HSP70, HSP70L	366	13	7504	6.30853	1	0.309002	29.9553
GOTERM_BP_FAT	GO:0009266~response to temperature stimulus	5	0.682128	0.0234016	CRY3, GCLC, CRYAA, ZGC:174006, HSPB1, HSP70, HSP70L	366	23	7504	4.45712	1	0.312416	30.753
GOTERM_BP_FAT	GO:0055085~transmembrane transport	28	3.81992	0.0289193	SLC37A4, AQP4, SLC7A6, SLC25A22, ZGC:55891, TRPV6, MIPB, SLC25A43, MIPA, CACNA1SB, SLC25A4, SLC12A3, UCP1, CACNA1SA, SLC17A7, SLC16A9B, SI:CH211-117M20.5, SLC2A1A, SLC25A10, RYR3, ZGC:92113, SLC8A2A, ABCC4, SLC13A2, SLC25A37, SLC5A9, ABCC2, SLC5A11	366	379	7504	1.51471	1	0.366127	36.5819
GOTERM_BP_FAT	GO:0051188~cofactor biosynthetic process	8	1.09141	0.0299627	GSS, FECH, GCLC, ALAS2, CPOX, PPOX, FPGS, DCAKD	366	62	7504	2.64551	1	0.371436	37.6312
GOTERM_BP_FAT	GO:0006812~cation transport	24	3.27422	0.0308408	ZGC:198419, ATP2A1L, ZGC:194125, ATP1A2A, KCNJ11, ATP2B1B, ZGC:109934, ZGC:55891, TRPV6, CACNA1SB, CA15A, SLC12A3, ZGC:173594, CACNA1SA, ZGC:173593, ATP7A, RYR3, SLC8A2A, SLC5A9, SLC13A2, SLC25A37, CA2, SLC5A11, ZGC:77748, ZGC:92066	366	313	7504	1.57209	1	0.374932	38.5016
GOTERM_BP_FAT	GO:0015669~gas transport	4	0.545703	0.0335842	ZGC:163057, HBBE3, BA1L, MB	366	15	7504	5.4674	1	0.395729	41.1484
GOTERM_BP_FAT	GO:0015671~oxygen transport	4	0.545703	0.0335842	ZGC:163057, HBBE3, BA1L, MB	366	15	7504	5.4674	1	0.395729	41.1484
GOTERM_BP_FAT	GO:0006732~coenzyme metabolic process	9	1.22783	0.0350187	GSS, MDH1B, TALDO1, GCLC, PGD, HMGCRA, SI:DKEYP-89C11.1, FPGS, DCAKD	366	78	7504	2.3657	1	0.403619	42.4896
GOTERM_BP_FAT	GO:0043068~positive regulation of programmed cell death	6	0.818554	0.0355252	CASP9, BBC3, RELA, TP53, BIK, ZGC:73226	366	38	7504	3.23727	1	0.403031	42.9563
GOTERM_BP_FAT	GO:0010942~positive regulation of cell death	6	0.818554	0.0355252	CASP9, BBC3, RELA, TP53, BIK, ZGC:73226	366	38	7504	3.23727	1	0.403031	42.9563
GOTERM_BP_FAT	GO:0043065~positive regulation of apoptosis	6	0.818554	0.0355252	CASP9, BBC3, RELA, TP53, BIK, ZGC:73226	366	38	7504	3.23727	1	0.403031	42.9563
GOTERM_BP_FAT	GO:0006816~calcium ion transport	7	0.95498	0.0361314	CACNA1SB, ATP2A1L, RYR3, SLC8A2A, TRPV6, CACNA1SA, ATP2B1B	366	51	7504	2.8141	1	0.40333	43.5102
GOTERM_BP_FAT	GO:0006811~ion transport	30	4.09277	0.0385164	ZGC:198419, ATP2A1L, ATP1A2A, ZGC:194125, KCNJ11, ATP2B1B, ZGC:109934, SLC25A22, ZGC:55891, TRPV6, CACNA1SB, SLC12A3, CA15A, GLRA4A, ZGC:173594, CACNA1SA, ZGC:173593, ATP7A, GRIA3A, RYR3, SLC8A2A, SLC5A9, ABCC4, SLC13A2, SLC25A37, CLICA, CA2, CHRNE, ZGC:77748, SLC5A11, ZGC:92066	366	424	7504	1.45067	1	0.418653	45.6408
GOTERM_BP_FAT	GO:0009310~amine catabolic process	5	0.682128	0.0398618	ACHE, ZGC:163022, ZGC:92040, HGD, SARDH	366	27	7504	3.7968	1	0.42476	46.8094
GOTERM_BP_FAT	GO:0006563~L-serine metabolic process	3	0.409277	0.0421189	CBSB, PHGDH, PSAT1	366	7	7504	8.78689	1	0.437836	48.7171
GOTERM_BP_FAT	GO:0009651~response to salt stress	3	0.409277	0.0421189	CAHZ, CA2, TRPV6	366	7	7504	8.78689	1	0.437836	48.7171
GOTERM_BP_FAT	GO:0006970~response to osmotic stress	3	0.409277	0.0421189	CAHZ, CA2, TRPV6	366	7	7504	8.78689	1	0.437836	48.7171
GOTERM_BP_FAT	GO:0009070~serine family amino acid biosynthetic process	3	0.409277	0.0421189	CBSB, PHGDH, PSAT1	366	7	7504	8.78689	1	0.437836	48.7171
GOTERM_BP_FAT	GO:0030097~hemopoiesis	9	1.22783	0.0424353	SLC11A2, IRAK3, FECH, ALAS2, BA1L, PIM1, SLC25A37, VEGFAA, TFR1A	366	81	7504	2.27808	1	0.435373	48.9794
GOTERM_BP_FAT	GO:0042981~regulation of apoptosis	10	1.36426	0.0482803	GCLC, CASP9, ZGC:174006, SLC2A1A, BBC3, RELA, TP53, BIK, HSP70, HSP70L, APAF1, ZGC:73226	366	98	7504	2.09212	1	0.474057	53.6042
GOTERM_BP_FAT	GO:0006323~DNA packaging	6	0.818554	0.0515086	ZGC:110434, ZGC:110425, H1FX, ZGC:163061, ZGC:114104, TTNA	366	42	7504	2.92896	1	0.491651	55.9873
GOTERM_BP_FAT	GO:0045454~cell redox homeostasis	7	0.95498	0.0533437	ZGC:136472, GCLC, TMX3, PDIP5, PDIA4, SEPW2B, GLRX	366	56	7504	2.56284	1	0.499025	57.2905
GOTERM_BP_FAT	GO:0051345~positive regulation of hydrolase activity	4	0.545703	0.0541239	BBC3, TP53, VEGFAA, BIK	366	18	7504	4.55616	1	0.499212	57.8335
GOTERM_BP_FAT	GO:0006778~porphyrin metabolic process	4	0.545703	0.0541239	FECH, ALAS2, CPOX, PPOX	366	18	7504	4.55616	1	0.499212	57.8335
GOTERM_BP_FAT	GO:0055002~striated muscle cell development	6	0.818554	0.0560649	MEF2A, ACHE, CXCR4A, TTNB, MYH6, TTNA	366	43	7504	2.86085	1	0.50688	59.1565
GOTERM_BP_FAT	GO:0043067~regulation of programmed cell death	10	1.36426	0.056549	GCLC, CASP9, ZGC:174006, SLC2A1A, BBC3, RELA, TP53, BIK, HSP70, HSP70L, APAF1, ZGC:73226	366	101	7504	2.02997	1	0.505091	59.4803
GOTERM_BP_FAT	GO:0010941~regulation of cell death	10	1.36426	0.056549	GCLC, CASP9, ZGC:174006, SLC2A1A, BBC3, RELA, TP53, BIK, HSP70, HSP70L, APAF1, ZGC:73226	366	101	7504	2.02997	1	0.505091	59.4803
GOTERM_BP_FAT	GO:0048534~hemopoietic or lymphoid organ development	9	1.22783	0.0569741	SLC11A2, IRAK3, FECH, ALAS2, BA1L, PIM1, SLC25A37, VEGFAA, TFR1A	366	86	7504	2.14563	1	0.502976	59.7628
GOTERM_BP_FAT	GO:0002520~immune system development	9	1.22783	0.0569741	SLC11A2, IRAK3, FECH, ALAS2, BA1L, PIM1, SLC25A37, VEGFAA, TFR1A	366	86	7504	2.14563	1	0.502976	59.7628
GOTERM_BP_FAT	GO:0010038~response to metal ion	5	0.682128	0.0614979	ATP7A, SLC11A2, ZGC:174006, HSP70, HSP70L, TRPV6, ZGC:63972	366	31	7504	3.30689	1	0.525837	62.6562
GOTERM_BP_FAT	GO:0035162~embryonic hemopoiesis	5	0.682128	0.0614979	SLC11A2, IRAK3, ALAS2, SLC25A37, TFR1A	366	31	7504	3.30689	1	0.525837	62.6562
GOTERM_BP_FAT	GO:0009719~response to endogenous stimulus	4	0.545703	0.0620349	ACHE, GCLC, GLRA4A, VTG7	366	19	7504	4.31636	1	0.524264	62.9864
GOTERM_BP_FAT	GO:0055001~muscle cell development	6	0.818554	0.0658517	MEF2A, ACHE, CXCR4A, TTNB, MYH6, TTNA	366	45	7504	2.7337	1	0.5415	65.2561
GOTERM_BP_FAT	GO:0010033~response to organic substance	6	0.818554	0.0822003	ACHE, GCLC, TP53, IL1B, GLRA4A, VTG7	366	48	7504	2.56284	1	0.620598	73.5832
GOTERM_BP_FAT	GO:0018130~heterocycle biosynthetic process	6	0.818554	0.0822003	ALAS1, FECH, ALAS2, CPOX, PPOX, HMBSB	366	48	7504	2.56284	1	0.620598	73.5832
GOTERM_BP_FAT	GO:0006750~glutathione biosynthetic process	2	0.272851	0.0949217	GSS, GCLC	366	2	7504	20.5027	1	0.671236	78.7281
GOTERM_BP_FAT	GO:0007603~phototransduction, visible light	2	0.272851	0.0949217	GRK7A, RHO	366	2	7504	20.5027	1	0.671236	78.7281
GOTERM_BP_FAT	GO:0043043~peptide biosynthetic process	2	0.272851	0.0949217	GSS, GCLC	366	2	7504	20.5027	1	0.671236	78.7281
GOTERM_BP_FAT	GO:0009649~entrainment of circadian clock	2	0.272851	0.0949217	CRY1A, PER2	366	2	7504	20.5027	1	0.671236	78.7281
GOTERM_BP_FAT	GO:0043085~positive regulation of catalytic activity	5	0.682128	0.0955866	BBC3, ZGC:158263, TP53, VEGFAA, BIK	366	36	7504	2.8476	1	0.669262	78.9694
GOTERM_BP_FAT	GO:0000096~sulfur amino acid metabolic process	3	0.409277	0.0970999	GCLC, CBSB, GNMT	366	11	7504	5.59165	1	0.670707	79.5089
GOTERM_BP_FAT	GO:0030218~erythrocyte differentiation	4	0.545703	0.0984982	FECH, ALAS2, SLC25A37, TFR1A	366	23	7504	3.56569	1	0.671672	79.9959
GOTERM_BP_FAT	GO:0034101~erythrocyte homeostasis	4	0.545703	0.0984982	FECH, ALAS2, SLC25A37, TFR1A	366	23	7504	3.56569	1	0.671672	79.9959
GOTERM_BP_FAT	GO:0048872~homeostasis of number of cells	4	0.545703	0.0984982	FECH, ALAS2, SLC25A37, TFR1A	366	23	7504	3.56569	1	0.671672	79.9959

## Sheet: 10 GO_CC
Category Term Count % PValue Genes List Total Pop Hits Pop Total Fold Enrichment Bonferroni Benjamini FDR
GOTERM_CC_FAT GO:0005576~extracellular region 42 5.729877216916781 6.707535281237165E-5 ACHE, SST2, THBS4B, MMP9, GDF5, TTNB, LGALS3BPB, NOG3, ISM1, B2M, TNFB, CTSL1B, LAMB4, LAMB2, LECT1, SERPINE1, IL1B, MGC174857, HSPA5, COL11A2, NTF7, COL18A1, BGLAP, KAL1B, WNT4B, SPARCL1, FN1B, ZGC:158446, CYR61L1, IGFBP6B, MGC174152, ELNA, KAZALD3, TIMP2B, HEG, VEGFAA, GCGA, SPON2B, SPON2A, GNB3B, COL2A1A, E…
GOTERM_CC_FAT GO:0031012~extracellular matrix 15 2.046384720327422 2.057230406183517E-4 COL18A1, BGLAP, WNT4B, SPARCL1, MMP9, LGALS3BPB, LAMB4, LAMB2, ELNA, TIMP2B, SPON2B, COL11A2, SPON2A, COL2A1A, MMP13A 216 95 4330 3.1652046783625734 0.02959197719021578 0.014907099401389345 0.24424475718336502
GOTERM_CC_FAT GO:0005578~proteinaceous extracellular matrix 13 1.7735334242837655 0.0016057091434949046 LAMB4, LAMB2, WNT4B, ELNA, SPARCL1, TIMP2B, MMP9, LGALS3BPB, SPON2B, SPON2A, COL11A2, COL2A1A, MMP13A 216 91 4330 2.863756613756614 0.2091302207017266 0.07522731495691437 1.891922424037118
GOTERM_CC_FAT GO:0044421~extracellular region part 18 2.455661664392906 0.004401509945666246 COL18A1, BGLAP, WNT4B, SPARCL1, MMP9, LGALS3BPB, TNFB, LAMB4, LAMB2, ELNA, TIMP2B, SERPINE1, IL1B, SPON2B, COL11A2, SPON2A, COL2A1A, MMP13A 216 171 4330 2.1101364522417154 0.4748329443991619 0.14871620040255573 5.108016342194532
GOTERM_CC_FAT GO:0001750~photoreceptor outer segment 3 0.4092769440654843 0.007122131330858111 OPN1MW1, OPN1SW2, RHO 216 3 4330 20.046296296296294 0.6477984766111895 0.18836971091651789 8.144651542134785
GOTERM_CC_FAT GO:0031513~nonmotile primary cilium 3 0.4092769440654843 0.007122131330858111 OPN1MW1, OPN1SW2, RHO 216 3 4330 20.046296296296294 0.6477984766111895 0.18836971091651789 8.144651542134785
GOTERM_CC_FAT GO:0000786~nucleosome 6 0.8185538881309686 0.019373303109980797 ZGC:110434, ZGC:110425, H1FX, ZGC:163061, ZGC:114104, TTNA 216 32 4330 3.7586805555555554 0.9425166570863999 0.3787634449654391 20.747167204473836
GOTERM_CC_FAT GO:0005922~connexon complex 6 0.8185538881309686 0.019373303109980797 CX50.5, SI:DKEY-91F15.1, CX23, CX28.9, CX44.1, CX28.6 216 32 4330 3.7586805555555554 0.9425166570863999 0.3787634449654391 20.747167204473836
GOTERM_CC_FAT GO:0005882~intermediate filament 7 0.9549795361527967 0.02249500658606548 ZGC:136930, KRT1-19D, GFAP, ZGC:158846, ZGC:172323, WU:FB15E04, SI:CH211-133J6.3 216 45 4330 3.1183127572016462 0.9639112574298154 0.377828304194733 23.694438727480794
GOTERM_CC_FAT GO:0045111~intermediate filament cytoskeleton 7 0.9549795361527967 0.02249500658606548 ZGC:136930, KRT1-19D, GFAP, ZGC:158846, ZGC:172323, WU:FB15E04, SI:CH211-133J6.3 216 45 4330 3.1183127572016462 0.9639112574298154 0.377828304194733 23.694438727480794
GOTERM_CC_FAT GO:0032993~protein-DNA complex 6 0.8185538881309686 0.024713776987465637 ZGC:110434, ZGC:110425, H1FX, ZGC:163061, ZGC:114104, TTNA 216 34 4330 3.537581699346405 0.9741008775775896 0.3666254174467799 25.727823911190693
GOTERM_CC_FAT GO:0005921~gap junction 6 0.8185538881309686 0.02770590066284979 CX50.5, SI:DKEY-91F15.1, CX23, CX28.9, CX44.1, CX28.6 216 35 4330 3.4365079365079363 0.9834629927695877 0.36605618584360344 28.391386418519716
GOTERM_CC_FAT GO:0005783~endoplasmic reticulum 20 2.728512960436562 0.031065001747269907 KDELR3, SGK1, FKBP7, SCD, HMGCRA, FADS2, CNPY2, PDIA4, ZGC:136472, HSP90B1, P4HA2, CH25H, INSIG1, PDIP5, RTN2B, HSPA5, RCN3, PLOD1A, HSD17B12A, RTN2A 216 243 4330 1.6499009297363205 0.9900225884772801 0.3691853242564639 31.277204303805817
GOTERM_CC_FAT GO:0005911~cell-cell junction 9 1.227830832196453 0.08066288871147093 CX50.5, SI:DKEY-91F15.1, CLDNB, CX23, CX28.9, ZGC:153311, CX44.1, CLDNK, CX28.6 216 91 4330 1.9826007326007327 0.9999953514275187 0.6725003249926156 63.198243443622395
GOTERM_CC_FAT GO:0030054~cell junction 13 1.7735334242837655 0.08207285137896561 GRIA3A, ACHE, CX50.5, SI:DKEY-91F15.1, GLRA4A, CLDNB, CX23, CX28.9, ZGC:153311, CX44.1, CLDNK, CHRNE, CX28.6 216 155 4330 1.6813022700119473 0.9999962846532467 0.6472232571988757 63.86352852823711
GOTERM_CC_FAT GO:0005833~hemoglobin complex 3 0.4092769440654843 0.08491580569214664 ZGC:163057, HBBE3, BA1L 216 10 4330 6.013888888888888 0.9999976378150388 0.6308711477423801 65.17158929846076

## Sheet: 10 GO_MF
Category	Term	Count	%	PValue	Genes	List Total	Pop Hits	Pop Total	Fold Enrichment	Bonferroni	Benjamini	FDR
GOTERM_MF_FAT	GO:0005212~structural constituent of eye lens	6	0.818554	5.18847e-05	CRYGN2, CRYAA, LIM2.5, LIM2.4, LIM2.1, LIM2.3	406	10	8417	12.4389	0.0239902	0.0239902	0.0739955
GOTERM_MF_FAT	GO:0009881~photoreceptor activity	8	1.09141	7.10347e-05	SI:BUSM1-234G15.3, OPN1MW1, GRK7A, OPN1SW1, OPN1MW2, OPN1SW2, OPN1LW2, RHO	406	23	8417	7.21097	0.0326988	0.0164853	0.101294
GOTERM_MF_FAT	GO:0019842~vitamin binding	15	2.04638	0.000316315	DDC, SCD, LEPR, CBSB, VDRA, ATP7A, SI:CH211-117M20.5, ALAS1, ALAS2, P4HA2, GNMT, PSAT1, PLOD1A, GPT2, RHO	406	101	8417	3.07894	0.137619	0.0481548	0.450323
GOTERM_MF_FAT	GO:0003913~DNA photolyase activity	5	0.682128	0.000548614	CRY1B, CRY5, CRY1A, CRY3, CRY-DASH	406	9	8417	11.5175	0.226494	0.0621877	0.779836
GOTERM_MF_FAT	GO:0004197~cysteine-type endopeptidase activity	12	1.63711	0.00105998	CTSL1B, MGC174152, CASP9, CASP3B, ZGC:174153, MGC174857, TTNB, ZGC:136872, CTSC, CTSSB.1, CTSBA, ZGC:162184, TTNA, CASPB	406	77	8417	3.23089	0.391242	0.094499	1.50163
GOTERM_MF_FAT	GO:0008199~ferric iron binding	5	0.682128	0.00192018	ZGC:198419, ZGC:109934, ZGC:194125, ZGC:173594, ZGC:173593, ZGC:92066	406	12	8417	8.63814	0.59323	0.139221	2.7048
GOTERM_MF_FAT	GO:0005509~calcium ion binding	37	5.04775	0.00268705	S100A10A, FKBP7, THBS4B, MMP9, ANXA1C, PCDH15B, ANXA3A, ANXA6, POC1BL, EEF2K, RCV1, PLCD1A, PVALB3, BGLAP, CACNA1SB, PVALB8, FREM2B, SPARCL1, PVALB6, S100T, ANXA2A, ZGC:110283, ACTN2, CACNA1SA, S100Z, PKD2L1, STAT3, ACTN3B, ACTN3A, CDH17, RYR3, HEG, ZGC:136872, ZGC:73075, RCN3, EPD, MMP13A	406	462	8417	1.66032	0.716128	0.164638	3.76588
GOTERM_MF_FAT	GO:0019200~carbohydrate kinase activity	5	0.682128	0.00472026	PFKMA, GCK, HKDC1, PFKMB, HK2	406	15	8417	6.91051	0.890772	0.241786	6.52731
GOTERM_MF_FAT	GO:0005506~iron ion binding	23	3.13779	0.00487373	CYP51, ZGC:198419, CYP1C2, CYP1C1, CYP1B1, FECH, ZGC:163057, ZGC:194125, SCD, FADS2, ZGC:173594, ZGC:173593, ZGC:109934, HIF1AN, P4HA2, HBBE3, PTGS2B, CH25H, BA1L, SLC25A37, NENF, PLOD1A, MB, ZGC:92066	406	252	8417	1.89216	0.898377	0.22435	6.73272
GOTERM_MF_FAT	GO:0005544~calcium-dependent phospholipid binding	5	0.682128	0.00762585	ANXA6, ANXA1C, ANXA2A, ZGC:110283, ANXA3A	406	17	8417	6.09751	0.972196	0.301107	10.3459
GOTERM_MF_FAT	GO:0004857~enzyme inhibitor activity	12	1.63711	0.0111269	KNG1, CDKN1A, ZGC:174260, KAL1B, TIMP2B, AGT, SERPINE1, ANXA2A, SPINT1A, SI:DKEY-117N7.5, ANXA3A, AHSG	406	104	8417	2.3921	0.994682	0.378769	14.7542
GOTERM_MF_FAT	GO:0004396~hexokinase activity	3	0.409277	0.0129897	GCK, HKDC1, HK2	406	4	8417	15.5486	0.997799	0.399454	17.0167
GOTERM_MF_FAT	GO:0004175~endopeptidase activity	24	3.27422	0.0139512	TMPRSS4A, HGFA, THOP1, CASP3B, MMP9, ZGC:158446, TTNB, CTSSB.1, ZGC:100868, HE1B, CASPB, TTNA, HE1A, CTSL1B, MGC174152, ZGC:112285, CASP9, ZGC:101788, ZGC:174153, MGC174857, CTSD, CTSC, ZGC:136872, CTSBA, PHEX, ZGC:162184, MMP13A	406	293	8417	1.69815	0.998605	0.396964	18.1626
GOTERM_MF_FAT	GO:0043176~amine binding	7	0.95498	0.016111	ATP7A, GCLC, DRD3, LEPR, SCD, DRD4-RS, GNMT	406	43	8417	3.3749	0.9995	0.41897	20.683
GOTERM_MF_FAT	GO:0008234~cysteine-type peptidase activity	12	1.63711	0.0164793	CTSL1B, MGC174152, CASP9, CASP3B, ZGC:174153, MGC174857, TTNB, ZGC:136872, CTSC, CTSSB.1, CTSBA, ZGC:162184, TTNA, CASPB	406	110	8417	2.26162	0.999581	0.40455	21.1056
GOTERM_MF_FAT	GO:0005198~structural molecule activity	25	3.41064	0.019343	COL18A1, ZGC:136930, ZGC:136826, GFAP, ZGC:153049, THBS4B, CRYAA, ZGC:172323, WU:FB15E04, CLDNB, SI:CH211-133J6.3, TTNA, KRT1-19D, CRYGN2, ELNA, LIM2.5, LIM2.4, ZGC:158846, LIM2.1, LIM2.3, ZGC:153311, SI:DKEY-117N7.5, CLDNK, COL11A2, COL2A1A	406	319	8417	1.62473	0.999893	0.435225	24.3203
GOTERM_MF_FAT	GO:0015294~solute:cation symporter activity	8	1.09141	0.0308198	FRAS1, SLC1A4, SLC2A1A, SLC6A8, SLC12A3, SI:CH211-225B11.1, SLC6A4A, ZGC:162925	406	63	8417	2.63257	1	0.577599	36.0205
GOTERM_MF_FAT	GO:0004089~carbonate dehydratase activity	4	0.545703	0.0326795	CA15A, CAHZ, CA4A, CA2	406	15	8417	5.52841	1	0.578469	37.7498
GOTERM_MF_FAT	GO:0019825~oxygen binding	4	0.545703	0.0326795	ZGC:163057, HBBE3, BA1L, MB	406	15	8417	5.52841	1	0.578469	37.7498
GOTERM_MF_FAT	GO:0005344~oxygen transporter activity	4	0.545703	0.0326795	ZGC:163057, HBBE3, BA1L, MB	406	15	8417	5.52841	1	0.578469	37.7498
GOTERM_MF_FAT	GO:0046906~tetrapyrrole binding	12	1.63711	0.0399294	CYP51, CYP1C2, SI:CH211-117M20.5, CYP1C1, CYP1B1, ZGC:163057, HBBE3, PTGS2B, BA1L, FADS2, NENF, MB	406	126	8417	1.97443	1	0.633479	44.0849
GOTERM_MF_FAT	GO:0016597~amino acid binding	5	0.682128	0.0433463	ATP7A, GCLC, LEPR, SCD, GNMT	406	28	8417	3.70206	1	0.645463	46.8579
GOTERM_MF_FAT	GO:0030414~peptidase inhibitor activity	9	1.22783	0.048336	KNG1, ZGC:174260, KAL1B, TIMP2B, AGT, SERPINE1, SPINT1A, SI:DKEY-117N7.5, AHSG	406	84	8417	2.22124	1	0.668493	50.6783
GOTERM_MF_FAT	GO:0016769~transferase activity, transferring nitrogenous groups	5	0.682128	0.0595858	BCAT1, ALAS1, ALAS2, PSAT1, GPT2	406	31	8417	3.34379	1	0.729338	58.3745
GOTERM_MF_FAT	GO:0004198~calcium-dependent cysteine-type endopeptidase activity	4	0.545703	0.0604491	TTNB, ZGC:136872, ZGC:162184, TTNA	406	19	8417	4.36453	1	0.718818	58.9163
GOTERM_MF_FAT	GO:0020037~heme binding	11	1.50068	0.0630244	CYP51, CYP1C2, CYP1C1, CYP1B1, ZGC:163057, HBBE3, PTGS2B, BA1L, FADS2, NENF, MB	406	120	8417	1.90039	1	0.719003	60.494
GOTERM_MF_FAT	GO:0015293~symporter activity	8	1.09141	0.0643767	FRAS1, SLC1A4, SLC2A1A, SLC6A8, SLC12A3, SI:CH211-225B11.1, SLC6A4A, ZGC:162925	406	74	8417	2.24125	1	0.712253	61.2997
GOTERM_MF_FAT	GO:0004866~endopeptidase inhibitor activity	8	1.09141	0.0682197	KNG1, ZGC:174260, TIMP2B, AGT, SERPINE1, SPINT1A, SI:DKEY-117N7.5, AHSG	406	75	8417	2.21136	1	0.719687	63.5067
GOTERM_MF_FAT	GO:0015082~di-, tri-valent inorganic cation transmembrane transporter activity	5	0.682128	0.0719685	ATP7A, SLC11A2, ATP2A1L, SLC25A37, ATP2B1B	406	33	8417	3.14114	1	0.725998	65.5464
GOTERM_MF_FAT	GO:0016836~hydro-lyase activity	5	0.682128	0.0786135	CA15A, CAHZ, CBSB, CA4A, CA2	406	34	8417	3.04875	1	0.74551	68.9035
GOTERM_MF_FAT	GO:0070279~vitamin B6 binding	6	0.818554	0.0793607	DDC, ALAS1, ALAS2, CBSB, PSAT1, GPT2	406	48	8417	2.59144	1	0.736683	69.2614
GOTERM_MF_FAT	GO:0030170~pyridoxal phosphate binding	6	0.818554	0.0793607	DDC, ALAS1, ALAS2, CBSB, PSAT1, GPT2	406	48	8417	2.59144	1	0.736683	69.2614
GOTERM_MF_FAT	GO:0016563~transcription activator activity	6	0.818554	0.0850745	HOXB9A, GATA6, RELA, TFE3A, TP53, HOXA9A	406	49	8417	2.53855	1	0.750186	71.8738
GOTERM_MF_FAT	GO:0003870~5-aminolevulinate synthase activity	2	0.272851	0.093924	ALAS1, ALAS2	406	2	8417	20.7315	1	0.774408	75.5155
GOTERM_MF_FAT	GO:0016749~N-succinyltransferase activity	2	0.272851	0.093924	ALAS1, ALAS2	406	2	8417	20.7315	1	0.774408	75.5155

## Sheet: 15 KEGG
Category	Term	Count	%	PValue	Genes	List Total	Pop Hits	Pop Total	Fold Enrichment	Bonferroni	Benjamini	FDR
KEGG_PATHWAY	dre00480:Glutathione metabolism	13	1.09797	9.96113e-06	GSS, ODC1, GCLC, SI:CH73-337L15.2, RRM2, GPX4A, PGD, IDH1, GSTP2, GPX1A, GCLM, GSTP1, MGST2	302	37	3954	4.60014	0.00114488	0.00114488	0.0113459
KEGG_PATHWAY	dre00860:Porphyrin and chlorophyll metabolism	9	0.760135	0.0010696	ALAS1, FECH, ALAS2, UGT1AB, BLVRB, PPOX, HMBSB, CP, UROD	302	29	3954	4.06326	0.115798	0.0596796	1.21161
KEGG_PATHWAY	dre00260:Glycine, serine and threonine metabolism	8	0.675676	0.00610387	ALAS1, ALAS2, CBSB, PHGDH, DAO.1, GNMT, PSAT1, SARDH	302	30	3954	3.49139	0.505444	0.209191	6.73647
KEGG_PATHWAY	dre04142:Lysosome	19	1.60473	0.00690759	PSAP, WU:FB66F03, WU:FA26C03, LGMN, HEXA, CTSSB.1, CD63, GLB1, SLC11A2, CTSL1B, NPC1, MGC174152, TPP1, ASAH1B, IGF2R, CTSD, MGC174857, CTSC, ZGC:55891, GNSB, CTSBA, CTSH	302	127	3954	1.95875	0.549379	0.180681	7.59195
KEGG_PATHWAY	dre00030:Pentose phosphate pathway	8	0.675676	0.00738279	FBP1A, TALDO1, PFKMA, ALDOAB, PGD, PFKMB, GPIB, FBP2	302	31	3954	3.37877	0.573512	0.156701	8.09438
KEGG_PATHWAY	dre02010:ABC transporters	7	0.591216	0.0139647	ABCA1A, ABCC9, ABCC4, ABCC1, ABCC2, ABCG2A, ABCA12	302	27	3954	3.39441	0.801558	0.236271	14.8018
KEGG_PATHWAY	dre04115:p53 signaling pathway	11	0.929054	0.0259889	CDKN1A, CASP9, RRM2, CASP3B, SERPINE1, CASP8, TP53, MDM2, APAF1, SESN2, BIDA	302	66	3954	2.18212	0.9516	0.351185	25.9145
KEGG_PATHWAY	dre04512:ECM-receptor interaction	11	0.929054	0.0285681	LAMB4, LAMB2, THBS4B, TNR, ITGB4, COL6A2, COL6A1, ITGB1B.2, COL11A2, THBS2, COL2A1A	302	67	3954	2.14955	0.96432	0.340746	28.1186
KEGG_PATHWAY	dre04020:Calcium signaling pathway	26	2.19595	0.0397343	SLC8A3, CACNA1SB, SLC25A4, ATP2A1L, CAMK2D2, SLC25A6, PHKA1, ADCY2A, CACNA1SA, PHKG1B, GRIN2AB, ATP2B2, SI:RP71-17I16.4, NOS2B, SI:DKEY-206F10.1, RYR3, ERBB3A, GRIN1B, PTGER1B, PDGFRB, CHRNA7, CACNA1F, SLC8A1B, CAMK2A, SLC8A4A, PLCD1A	302	229	3954	1.48651	0.990559	0.404336	36.9879
KEGG_PATHWAY	dre04514:Cell adhesion molecules (CAMs)	14	1.18243	0.0535071	NLGN2A, OCLNA, F11R, MAG, CLDN19, MPZ, NRXN3A, CLDN7A, CDH1, CLDNB, CLDN1, NADL1.2, ITGB1B.2, CLDNK	302	105	3954	1.7457	0.998207	0.468688	46.5488
KEGG_PATHWAY	dre04260:Cardiac muscle contraction	11	0.929054	0.0852804	SI:RP71-17I16.4, CACNA1SB, ATP1A2A, CACNB1, CACNA2D1A, ATP1B2B, CACNA1F, CACNA1SA, TPM1, ATP1A3A, ZGC:86709	302	81	3954	1.77802	0.999965	0.606193	63.7725
KEGG_PATHWAY	dre00010:Glycolysis / Gluconeogenesis	9	0.760135	0.0889083	FBP1A, LDHA, PFKMA, ALDOAB, PFKMB, GPIB, PGAM2, FBP2, PCK1	302	61	3954	1.93171	0.999978	0.590296	65.3758
KEGG_PATHWAY	dre00590:Arachidonic acid metabolism	6	0.506757	0.0915197	SI:CH73-337L15.2, PTGS2B, PLA2G12B, PTGS1, GPX1A, ALOX12	302	32	3954	2.45488	0.999984	0.572188	66.4896

## Sheet: 15 GO_BP
Category	Term	Count	%	PValue	Genes	List Total	Pop Hits	Pop Total	Fold Enrichment	Bonferroni	Benjamini	FDR
GOTERM_BP_FAT	GO:0015674~di-, tri-valent inorganic cation transport	22	1.85811	1.64434e-08	SLC8A3, ZGC:198419, CACNA1SB, ATP2A1L, ZGC:194125, CACNB1, ZGC:173594, CACNA1SA, ZGC:173593, ATP2B1B, RYR1B, ATP2B2, ZGC:109934, RYR3, SLC8A2A, SLC25A37, CACNA1F, TRPV6, SLC8A1B, SLC40A1, SLC8A4A, ZGC:92066, SLC8A4B	577	68	7504	4.20756	1.74956e-05	1.74956e-05	2.61854e-05
GOTERM_BP_FAT	GO:0006811~ion transport	63	5.32095	3.77876e-07	SLC8A3, ATP1A2A, GABRB2, ZGC:194125, GLRA3, ATP1B2B, SLC26A1, KCNJ11, ATP2B1B, GRIN2AB, GRIA2B, ATP2B2, ZGC:109934, CHRNA7, ZGC:55891, CHRNA6, TRPV6, KCND2, CACNA1SB, TMEM38A, GLRA4A, CACNA1SA, TPTE, GRIA3A, GRIA3B, CHRNA2B, GRIN1A, RYR3, GRIN1B, SLC25A37, CLICA, CA2, SLC30A10, SLC40A1, KCTD16A, SLC8A4A, SLC8A4B, ZGC:92066, ZGC:198419, ATP2A1L, MEF2CA, CACNB1, RHBG, GLRBA, GRIA4B, SLC8A1B, SCN4AB…	577	424	7504	1.93238	0.000401979	0.00020101	0.000601751
GOTERM_BP_FAT	GO:0009628~response to abiotic stimulus	23	1.94257	1.11057e-06	GRK7A, GCLC, ZGC:174006, CRYAA, OPN1SW1, OPN1SW2, CAHZ, TP53, HSP70, PCDH15B, GNAT2, CRY5, CRY1A, CRY3, HSPB6, OPN1MW2, PER2, HSPB1, HSP70L, TRPV6, CA2, PER3, OPN1LW2, RHO, RLBP1A	577	92	7504	3.2513	0.00118095	0.000393805	0.00176852
GOTERM_BP_FAT	GO:0042592~homeostatic process	31	2.61824	2.62863e-06	ZGC:198419, SLC48A1B, GCLC, ATP1A2A, ZGC:194125, TMX3, PRDX5, PDIA4, ZGC:100906, ALDH1A2, ZGC:136472, ZGC:109934, ALAS2, SELT2, SEPW2B, EPO, GLRX, FECH, CA15A, ZGC:173594, TFR1A, ZGC:173593, RYR1B, PRDX6, RYR3, SLC25A37, TXNRD1, CA2, TJP3, SLC40A1, SLC8A4A, ZGC:92066	577	158	7504	2.55165	0.00279295	0.000698971	0.0041859
GOTERM_BP_FAT	GO:0030001~metal ion transport	39	3.29392	6.06863e-06	SLC8A3, ZGC:198419, ATP2A1L, ZGC:194125, CACNB1, ATP1B2B, KCNJ11, ATP2B1B, ATP2B2, ZGC:109934, TRPV6, SLC8A1B, SCN4AB, SLC39A1, KCND2, CACNA1SB, SLC12A3, CA15A, TMEM38A, ZGC:173594, CACNA1SA, ZGC:173593, RYR1B, ATP7A, ABCC9, RYR3, SLC8A2A, SLC5A9, SLC13A2, SLC25A37, SLC13A3, CA2, CACNA1F, SLC40A1, KCTD16A, SLC8A4A, ZGC:77748, SLC5A11, SLC8A4B, ZGC:92066	577	233	7504	2.17684	0.00643624	0.00129057	0.00966362
GOTERM_BP_FAT	GO:0009416~response to light stimulus	15	1.26689	6.68639e-06	GRK7A, OPN1SW1, OPN1SW2, TP53, PCDH15B, GNAT2, CRY5, CRY1A, CRY3, OPN1MW2, PER2, PER3, OPN1LW2, RHO, RLBP1A	577	47	7504	4.1506	0.00708909	0.00118502	0.0106473
GOTERM_BP_FAT	GO:0006816~calcium ion transport	15	1.26689	1.89758e-05	SLC8A3, CACNA1SB, ATP2A1L, CACNB1, CACNA1SA, ATP2B1B, RYR1B, ATP2B2, RYR3, SLC8A2A, TRPV6, CACNA1F, SLC8A1B, SLC8A4A, SLC8A4B	577	51	7504	3.82506	0.019988	0.0028802	0.030214
GOTERM_BP_FAT	GO:0006812~cation transport	45	3.80068	5.4324e-05	SLC8A3, ZGC:198419, ATP2A1L, MEF2CA, ATP1A2A, ZGC:194125, CACNB1, RHBG, ATP1B2B, KCNJ11, ATP2B1B, ATP2B2, ZGC:109934, ZGC:55891, TRPV6, SLC8A1B, SCN4AB, SLC39A1, KCND2, CACNA1SB, SLC12A3, CA15A, TMEM38A, ZGC:173594, CACNA1SA, ATP1A3A, ZGC:173593, RYR1B, ATP7A, ABCC9, RYR3, SLC8A2A, SLC5A9, SLC13A2, SLC25A37, SLC13A3, CA2, CACNA1F, SLC30A10, SLC40A1, KCTD16A, SLC8A4A, ZGC:77748, SLC5A11, SLC8A4B, …	577	313	7504	1.86976	0.0561635	0.00719925	0.0864738
GOTERM_BP_FAT	GO:0009314~response to radiation	15	1.26689	7.34263e-05	GRK7A, OPN1SW1, OPN1SW2, TP53, PCDH15B, GNAT2, CRY5, CRY1A, CRY3, OPN1MW2, PER2, PER3, OPN1LW2, RHO, RLBP1A	577	57	7504	3.42242	0.0751544	0.00864337	0.116864
GOTERM_BP_FAT	GO:0019725~cellular homeostasis	22	1.85811	0.000115029	ZGC:198419, GCLC, ATP1A2A, ZGC:194125, TMX3, PRDX5, PDIA4, ZGC:173594, ZGC:100906, TFR1A, ZGC:173593, RYR1B, ZGC:136472, ALDH1A2, ZGC:109934, PRDX6, RYR3, SELT2, TXNRD1, SLC8A4A, GLRX, ZGC:92066, SEPW2B	577	113	7504	2.53199	0.115204	0.0121652	0.183023
GOTERM_BP_FAT	GO:0007601~visual perception	14	1.18243	0.000134318	CRYAA, ZGC:73359, OPN1SW1, PRPH2B, RRH, PRPH2A, OPN1SW2, PCDH15B, PDE6H, GNAT2, PDE6C, OPN1MW2, OPN1LW2, RHO	577	53	7504	3.43534	0.13318	0.012909	0.213682
GOTERM_BP_FAT	GO:0050953~sensory perception of light stimulus	14	1.18243	0.000134318	CRYAA, ZGC:73359, OPN1SW1, PRPH2B, RRH, PRPH2A, OPN1SW2, PCDH15B, PDE6H, GNAT2, PDE6C, OPN1MW2, OPN1LW2, RHO	577	53	7504	3.43534	0.13318	0.012909	0.213682
GOTERM_BP_FAT	GO:0055085~transmembrane transport	48	4.05405	0.000620148	SLC8A3, MEF2CA, SLC37A4, RHBG, AQP4, SLC26A1, MFSD6B, SLC7A6, SLC2A2, ZGC:55891, TRPV6, SLC8A1B, MIPB, SCN4AB, SLC39A1, MIPA, KCND2, CACNA1SB, SLC25A4, SLC12A3, SLC25A6, UCP1, CACNA1SA, TPTE, RYR1B, SLC17A7, SI:CH211-117M20.5, SLC16A9B, ABCC9, SLC2A1A, SLC7A2, UCP2, SLC25A10, RYR3, ZGC:92113, SLC8A2A, SLC5A9, SLC25A37, ABCC4, SLC13A2, SLC13A3, ABCC2, CACNA1F, SPNS1, SLC30A10, SLC5A11, SLC8A4A, SL…	577	379	7504	1.6471	0.483171	0.0535182	0.983005
GOTERM_BP_FAT	GO:0031589~cell-substrate adhesion	8	0.675676	0.000679097	THBS4B, ITGB3A, ITGB4, ZGC:112964, ITGB1B.2, PARVB, EPD, ITGBL1	577	21	7504	4.95436	0.514611	0.054083	1.07597
GOTERM_BP_FAT	GO:0007160~cell-matrix adhesion	8	0.675676	0.000679097	THBS4B, ITGB3A, ITGB4, ZGC:112964, ITGB1B.2, PARVB, EPD, ITGBL1	577	21	7504	4.95436	0.514611	0.054083	1.07597
GOTERM_BP_FAT	GO:0030005~cellular di-, tri-valent inorganic cation homeostasis	10	0.844595	0.000797382	RYR1B, ZGC:198419, ZGC:109934, ZGC:194125, ATP1A2A, RYR3, ZGC:173594, TFR1A, ZGC:173593, SLC8A4A, ZGC:92066	577	34	7504	3.82506	0.572052	0.0588241	1.26227
GOTERM_BP_FAT	GO:0006826~iron ion transport	7	0.591216	0.000818632	ZGC:198419, ZGC:109934, ZGC:194125, SLC25A37, ZGC:173594, SLC40A1, ZGC:173593, ZGC:92066	577	16	7504	5.68977	0.581626	0.0564369	1.29571
GOTERM_BP_FAT	GO:0009617~response to bacterium	11	0.929054	0.000832046	TNFRSF1A, CEBPB, NOS2B, MMP9, ZGC:158446, IL1B, CTSD, ZGC:194626, TRAF6, LECT2L, RNASEL3	577	41	7504	3.4892	0.58756	0.0538499	1.31681
GOTERM_BP_FAT	GO:0055066~di-, tri-valent inorganic cation homeostasis	10	0.844595	0.00100165	RYR1B, ZGC:198419, ZGC:109934, ZGC:194125, ATP1A2A, RYR3, ZGC:173594, TFR1A, ZGC:173593, SLC8A4A, ZGC:92066	577	35	7504	3.71577	0.655716	0.0607962	1.58322
GOTERM_BP_FAT	GO:0019318~hexose metabolic process	16	1.35135	0.00110506	MDH1B, LDHA, TALDO1, GMDS, ALDOAB, PGD, PGAM2, FUCA2, PHKG1B, PCK1, RENBP, PFKMA, INS, PFKMB, GYS1, GPIB	577	81	7504	2.56893	0.691624	0.0632676	1.74533
GOTERM_BP_FAT	GO:0009583~detection of light stimulus	8	0.675676	0.00125078	GRK7A, OPN1SW1, OPN1MW2, OPN1SW2, PCDH15B, OPN1LW2, RHO, GNAT2	577	23	7504	4.52355	0.735962	0.0676878	1.97334
GOTERM_BP_FAT	GO:0055080~cation homeostasis	12	1.01351	0.00139109	RYR1B, ZGC:198419, ZGC:109934, ZGC:194125, ATP1A2A, CA15A, RYR3, CA2, ZGC:173594, TFR1A, ZGC:173593, SLC8A4A, ZGC:92066	577	51	7504	3.06005	0.772624	0.0713816	2.19241
GOTERM_BP_FAT	GO:0050877~neurological system process	19	1.60473	0.00148582	ACHE, CRYAA, ZGC:73359, OPN1SW1, PRPH2B, RRH, PRPH2A, OPN1SW2, ATP1B2B, PCDH15B, PDE6H, GNAT2, ALDH1A2, EYA4, PDE6C, RAPSN, OPN1MW2, OPN1LW2, RHO	577	109	7504	2.26696	0.794454	0.0725695	2.34005
GOTERM_BP_FAT	GO:0022610~biological adhesion	30	2.53378	0.00167384	FREM1A, THBS4B, ZGC:153049, ITGB4, ZGC:112964, CDH1, LGALS3BPB, PCDH15B, ITGBL1, SI:DKEYP-68H1.1, CDH7, LAMB4, NADL1.2, COL11A2, PCDH2AB7, DSC2L, COL18A1, FREM2B, ITGB3A, STAB2, COL27A1B, ITGA6B, PCDH10A, CDH17, ITGB1B.2, SI:CH211-106N13.3, EPD, PARVB, CDH10, CDH11	577	213	7504	1.83172	0.831776	0.0778255	2.63249
GOTERM_BP_FAT	GO:0007155~cell adhesion	30	2.53378	0.00167384	FREM1A, THBS4B, ZGC:153049, ITGB4, ZGC:112964, CDH1, LGALS3BPB, PCDH15B, ITGBL1, SI:DKEYP-68H1.1, CDH7, LAMB4, NADL1.2, COL11A2, PCDH2AB7, DSC2L, COL18A1, FREM2B, ITGB3A, STAB2, COL27A1B, ITGA6B, PCDH10A, CDH17, ITGB1B.2, SI:CH211-106N13.3, EPD, PARVB, CDH10, CDH11	577	213	7504	1.83172	0.831776	0.0778255	2.63249
GOTERM_BP_FAT	GO:0048878~chemical homeostasis	14	1.18243	0.00172433	ZGC:198419, CA15A, ATP1A2A, ZGC:194125, ZGC:173594, ZGC:173593, TFR1A, RYR1B, ALDH1A2, ZGC:109934, RYR3, CA2, TJP3, SLC8A4A, ZGC:92066	577	68	7504	2.67754	0.840589	0.076734	2.71088
GOTERM_BP_FAT	GO:0005996~monosaccharide metabolic process	16	1.35135	0.00183405	MDH1B, LDHA, TALDO1, GMDS, ALDOAB, PGD, PGAM2, FUCA2, PHKG1B, PCK1, RENBP, PFKMA, INS, PFKMB, GYS1, GPIB	577	85	7504	2.44804	0.858183	0.0781604	2.88102
GOTERM_BP_FAT	GO:0018298~protein-chromophore linkage	8	0.675676	0.00214326	HMCN1, OPN1SW1, RRH, OPN1MW2, CRY-DASH, OPN1SW2, OPN1LW2, RHO	577	25	7504	4.16166	0.898009	0.0872698	3.35901
GOTERM_BP_FAT	GO:0030003~cellular cation homeostasis	10	0.844595	0.00228097	RYR1B, ZGC:198419, ZGC:109934, ZGC:194125, ATP1A2A, RYR3, ZGC:173594, TFR1A, ZGC:173593, SLC8A4A, ZGC:92066	577	39	7504	3.33467	0.911939	0.0892172	3.57118
GOTERM_BP_FAT	GO:0050801~ion homeostasis	13	1.09797	0.00264838	RYR1B, ZGC:198419, ALDH1A2, ZGC:109934, ZGC:194125, ATP1A2A, CA15A, RYR3, CA2, ZGC:173594, TFR1A, ZGC:173593, SLC8A4A, ZGC:92066	577	63	7504	2.68361	0.94049	0.099229	4.13511
GOTERM_BP_FAT	GO:0044271~nitrogen compound biosynthetic process	31	2.61824	0.00274404	ADSS, MEF2CA, ATP2A1L, ATP1A2A, CBSB, ASNS, PPOX, HMBSB, ATP1B2B, ATP2B1B, ATP2B2, ALAS1, ALAS2, NOS2B, ATIC, SI:DKEY-206F10.1, GUCY1A3, ZGC:55891, LGSN, ODC1, ADSSL1, FECH, PCBD1, ZGC:92040, ATP1A3A, AMPD1, ATP7A, PHGDH, UROD, PSAT1, PAICS	577	230	7504	1.75287	0.946264	0.0991503	4.28143
GOTERM_BP_FAT	GO:0006006~glucose metabolic process	13	1.09797	0.00303828	LDHA, MDH1B, TALDO1, PFKMA, ALDOAB, INS, PGD, PFKMB, GYS1, GPIB, PGAM2, PHKG1B, PCK1	577	64	7504	2.64168	0.960744	0.105637	4.73017
GOTERM_BP_FAT	GO:0050890~cognition	14	1.18243	0.00376463	CRYAA, ZGC:73359, OPN1SW1, PRPH2B, RRH, PRPH2A, OPN1SW2, PCDH15B, PDE6H, GNAT2, PDE6C, OPN1MW2, OPN1LW2, RHO	577	74	7504	2.46044	0.981923	0.12521	5.82952
GOTERM_BP_FAT	GO:0007600~sensory perception	14	1.18243	0.00376463	CRYAA, ZGC:73359, OPN1SW1, PRPH2B, RRH, PRPH2A, OPN1SW2, PCDH15B, PDE6H, GNAT2, PDE6C, OPN1MW2, OPN1LW2, RHO	577	74	7504	2.46044	0.981923	0.12521	5.82952
GOTERM_BP_FAT	GO:0006873~cellular ion homeostasis	11	0.929054	0.00407777	RYR1B, ZGC:198419, ALDH1A2, ZGC:109934, ZGC:194125, ATP1A2A, RYR3, ZGC:173594, TFR1A, ZGC:173593, SLC8A4A, ZGC:92066	577	50	7504	2.86114	0.987062	0.130855	6.29978
GOTERM_BP_FAT	GO:0055114~oxidation reduction	56	4.72973	0.00434206	LDHA, PGD, PTGS1, PPOX, NOS2B, ZGC:163083, P4HA2, PLOD2, DAO.1, ASPH, LOXL1, GPX1A, SQRDL, MDH1B, RDH12L, GPX4A, ZGC:112332, CYP26A1, GMPR, VAT1, DHRS3B, RRM2, PTGS2B, TXNRD1, SI:DKEY-221H15.4, HSD17B12A, SI:DKEY-94E7.2, ZGC:77439, ALOX12, HSD3B1, SI:DKEY-239I20.4, ZGC:123284, ZGC:163022, HSD17B14, HMGCRA, RDH10B, RRM2B, GPD1A, GCLM, ALDH1A2, ZGC:112492, IDH1, NDUFA4, CYP1C2, LOXL3B, ZGC:77938, C…	577	504	7504	1.44502	0.990245	0.134708	6.69497
GOTERM_BP_FAT	GO:0006979~response to oxidative stress	7	0.591216	0.00512985	CRY1A, GCLC, PTGS2B, GPX4A, PTGS1, PER2, GPX1A	577	22	7504	4.13802	0.995798	0.152805	7.86369
GOTERM_BP_FAT	GO:0000041~transition metal ion transport	9	0.760135	0.00604282	ZGC:198419, ATP7A, ZGC:109934, ZGC:194125, SLC25A37, ZGC:173594, SLC40A1, ZGC:173593, SLC39A1, ZGC:92066	577	37	7504	3.16343	0.998418	0.172775	9.20096
GOTERM_BP_FAT	GO:0055082~cellular chemical homeostasis	11	0.929054	0.00628998	RYR1B, ZGC:198419, ALDH1A2, ZGC:109934, ZGC:194125, ATP1A2A, RYR3, ZGC:173594, TFR1A, ZGC:173593, SLC8A4A, ZGC:92066	577	53	7504	2.69919	0.998786	0.174544	9.55985
GOTERM_BP_FAT	GO:0048872~homeostasis of number of cells	7	0.591216	0.00649893	SLC48A1B, FECH, ALAS2, SLC25A37, SLC40A1, TFR1A, EPO	577	23	7504	3.9581	0.999029	0.175276	9.86221
GOTERM_BP_FAT	GO:0034101~erythrocyte homeostasis	7	0.591216	0.00649893	SLC48A1B, FECH, ALAS2, SLC25A37, SLC40A1, TFR1A, EPO	577	23	7504	3.9581	0.999029	0.175276	9.86221
GOTERM_BP_FAT	GO:0030218~erythrocyte differentiation	7	0.591216	0.00649893	SLC48A1B, FECH, ALAS2, SLC25A37, SLC40A1, TFR1A, EPO	577	23	7504	3.9581	0.999029	0.175276	9.86221
GOTERM_BP_FAT	GO:0048821~erythrocyte development	5	0.422297	0.00732892	SLC48A1B, FECH, SLC25A37, SLC40A1, EPO	577	11	7504	5.91145	0.999601	0.190657	11.0539
GOTERM_BP_FAT	GO:0033014~tetrapyrrole biosynthetic process	6	0.506757	0.0074523	ALAS1, FECH, ALAS2, PPOX, HMBSB, UROD	577	17	7504	4.59007	0.99965	0.188966	11.2298
GOTERM_BP_FAT	GO:0007602~phototransduction	6	0.506757	0.0074523	GRK7A, OPN1SW1, OPN1MW2, OPN1SW2, OPN1LW2, RHO	577	17	7504	4.59007	0.99965	0.188966	11.2298
GOTERM_BP_FAT	GO:0020027~hemoglobin metabolic process	4	0.337838	0.00754697	SLC11A2, ALAS2, SLC40A1, TFR1A	577	6	7504	8.67013	0.999684	0.186718	11.3646
GOTERM_BP_FAT	GO:0043249~erythrocyte maturation	4	0.337838	0.00754697	FECH, SLC25A37, SLC40A1, EPO	577	6	7504	8.67013	0.999684	0.186718	11.3646
GOTERM_BP_FAT	GO:0042541~hemoglobin biosynthetic process	4	0.337838	0.00754697	SLC11A2, ALAS2, SLC40A1, TFR1A	577	6	7504	8.67013	0.999684	0.186718	11.3646
GOTERM_BP_FAT	GO:0045454~cell redox homeostasis	11	0.929054	0.00933888	ZGC:136472, GCLC, PRDX6, TMX3, SELT2, PRDX5, TXNRD1, PDIA4, ZGC:100906, SEPW2B, GLRX	577	56	7504	2.55459	0.999954	0.220873	13.879
GOTERM_BP_FAT	GO:0010941~regulation of cell death	16	1.35135	0.00973281	GCLC, ZGC:174006, TP53, SI:DKEY-10C21.1, HSP70, BCL2L13, ZGC:73226, BIDA, CRX, CASP9, SLC2A1A, BBC3, CASP8, BIK, HSP70L, APAF1, TRAF6, PHLDA3	577	101	7504	2.06023	0.99997	0.224165	14.4227
GOTERM_BP_FAT	GO:0043067~regulation of programmed cell death	16	1.35135	0.00973281	GCLC, ZGC:174006, TP53, SI:DKEY-10C21.1, HSP70, BCL2L13, ZGC:73226, BIDA, CRX, CASP9, SLC2A1A, BBC3, CASP8, BIK, HSP70L, APAF1, TRAF6, PHLDA3	577	101	7504	2.06023	0.99997	0.224165	14.4227
GOTERM_BP_FAT	GO:0010033~response to organic substance	10	0.844595	0.00973752	ACHE, NOS2B, GCLC, INS, TP53, IL1B, GLRA4A, PAQR8, VTG7, PCK1	577	48	7504	2.70942	0.99997	0.219556	14.4292
GOTERM_BP_FAT	GO:0003012~muscle system process	5	0.422297	0.0103354	RYR1B, MYHC4, WU:FD14A01, ZGC:66156, MYHB, VMHC, MYHZ2, MYHZ1.2, MYHZ1.1, CACNB1, MYH6, NS:ZF-E68	577	12	7504	5.41883	0.999984	0.226687	15.2482
GOTERM_BP_FAT	GO:0006936~muscle contraction	5	0.422297	0.0103354	RYR1B, MYHC4, WU:FD14A01, ZGC:66156, MYHB, VMHC, MYHZ2, MYHZ1.2, MYHZ1.1, CACNB1, MYH6, NS:ZF-E68	577	12	7504	5.41883	0.999984	0.226687	15.2482
GOTERM_BP_FAT	GO:0009581~detection of external stimulus	8	0.675676	0.0111511	GRK7A, OPN1SW1, OPN1MW2, OPN1SW2, PCDH15B, OPN1LW2, RHO, GNAT2	577	33	7504	3.15278	0.999993	0.237511	16.3538
GOTERM_BP_FAT	GO:0031032~actomyosin structure organization	8	0.675676	0.0111511	ACHE, LMO7B, MEF2CA, VMHC, CXCR4A, TTNB, MYH6, TTNA	577	33	7504	3.15278	0.999993	0.237511	16.3538
GOTERM_BP_FAT	GO:0009582~detection of abiotic stimulus	8	0.675676	0.0111511	GRK7A, OPN1SW1, OPN1MW2, OPN1SW2, PCDH15B, OPN1LW2, RHO, GNAT2	577	33	7504	3.15278	0.999993	0.237511	16.3538
GOTERM_BP_FAT	GO:0010035~response to inorganic substance	9	0.760135	0.0114114	ATP7A, SLC11A2, CRY1A, ZGC:174006, PER2, IL1B, HSPB1, HSP70L, HSP70, TRPV6, SLC40A1	577	41	7504	2.8548	0.999995	0.237664	16.7038
GOTERM_BP_FAT	GO:0030239~myofibril assembly	7	0.591216	0.0121785	ACHE, MEF2CA, VMHC, CXCR4A, TTNB, MYH6, TTNA	577	26	7504	3.5014	0.999998	0.246798	17.7271
GOTERM_BP_FAT	GO:0006879~cellular iron ion homeostasis	6	0.506757	0.0123243	ZGC:198419, ZGC:109934, ZGC:194125, ZGC:173594, TFR1A, ZGC:173593, ZGC:92066	577	19	7504	4.10691	0.999998	0.244771	17.9203
GOTERM_BP_FAT	GO:0055072~iron ion homeostasis	6	0.506757	0.0123243	ZGC:198419, ZGC:109934, ZGC:194125, ZGC:173594, TFR1A, ZGC:173593, ZGC:92066	577	19	7504	4.10691	0.999998	0.244771	17.9203
GOTERM_BP_FAT	GO:0009584~detection of visible light	4	0.337838	0.0124596	GRK7A, PCDH15B, RHO, GNAT2	577	7	7504	7.43154	0.999998	0.242645	18.0992
GOTERM_BP_FAT	GO:0051606~detection of stimulus	8	0.675676	0.0131389	GRK7A, OPN1SW1, OPN1MW2, OPN1SW2, PCDH15B, OPN1LW2, RHO, GNAT2	577	34	7504	3.06005	0.999999	0.249632	18.9917
GOTERM_BP_FAT	GO:0009408~response to heat	5	0.422297	0.0140379	GCLC, HSPB6, CRYAA, ZGC:174006, HSPB1, HSP70L, HSP70	577	13	7504	5.002	1	0.259807	20.159
GOTERM_BP_FAT	GO:0010927~cellular component assembly involved in morphogenesis	7	0.591216	0.0146691	ACHE, MEF2CA, VMHC, CXCR4A, TTNB, MYH6, TTNA	577	27	7504	3.37172	1	0.265308	20.9689
GOTERM_BP_FAT	GO:0042981~regulation of apoptosis	15	1.26689	0.0169325	GCLC, ZGC:174006, TP53, SI:DKEY-10C21.1, HSP70, BCL2L13, ZGC:73226, BIDA, CASP9, SLC2A1A, BBC3, CASP8, HSP70L, BIK, APAF1, TRAF6, PHLDA3	577	98	7504	1.99059	1	0.294911	23.8109
GOTERM_BP_FAT	GO:0030099~myeloid cell differentiation	7	0.591216	0.020668	SLC48A1B, FECH, ALAS2, SLC25A37, SLC40A1, TFR1A, EPO	577	29	7504	3.13919	1	0.342472	28.2928
GOTERM_BP_FAT	GO:0033013~tetrapyrrole metabolic process	6	0.506757	0.0230694	ALAS1, FECH, ALAS2, PPOX, HMBSB, UROD	577	22	7504	3.54687	1	0.368639	31.0422
GOTERM_BP_FAT	GO:0043065~positive regulation of apoptosis	8	0.675676	0.0236502	CASP9, BBC3, CASP8, TP53, BIK, PHLDA3, ZGC:73226, BIDA	577	38	7504	2.73794	1	0.37062	31.6921
GOTERM_BP_FAT	GO:0043068~positive regulation of programmed cell death	8	0.675676	0.0236502	CASP9, BBC3, CASP8, TP53, BIK, PHLDA3, ZGC:73226, BIDA	577	38	7504	2.73794	1	0.37062	31.6921
GOTERM_BP_FAT	GO:0010942~positive regulation of cell death	8	0.675676	0.0236502	CASP9, BBC3, CASP8, TP53, BIK, PHLDA3, ZGC:73226, BIDA	577	38	7504	2.73794	1	0.37062	31.6921
GOTERM_BP_FAT	GO:0044275~cellular carbohydrate catabolic process	10	0.844595	0.0255408	LDHA, MDH1B, TALDO1, PFKMA, ALDOAB, PGD, PFKMB, GPIB, PGAM2, GPD1A	577	56	7504	2.32236	1	0.388341	33.7683
GOTERM_BP_FAT	GO:0046164~alcohol catabolic process	10	0.844595	0.0255408	LDHA, MDH1B, TALDO1, PFKMA, ALDOAB, PGD, PFKMB, GPIB, PGAM2, GPD1A	577	56	7504	2.32236	1	0.388341	33.7683
GOTERM_BP_FAT	GO:0051186~cofactor metabolic process	15	1.26689	0.0271025	MDH1B, FECH, TALDO1, GCLC, HMGCRA, PGD, PPOX, GSS, MTHFD2, ALAS2, NUBP1, SI:DKEYP-89C11.1, UROD, FPGS, SI:CH211-191D15.2, SI:DKEYP-89C11.3, SI:DKEYP-89C11.2	577	104	7504	1.87575	1	0.401241	35.4386
GOTERM_BP_FAT	GO:0009266~response to temperature stimulus	6	0.506757	0.0276723	CRY3, GCLC, HSPB6, CRYAA, ZGC:174006, HSPB1, HSP70L, HSP70	577	23	7504	3.39266	1	0.40238	36.0381
GOTERM_BP_FAT	GO:0001666~response to hypoxia	6	0.506757	0.0276723	NPC1, LDHA, XGB, ALAS2, MB, IGFBP1A	577	23	7504	3.39266	1	0.40238	36.0381
GOTERM_BP_FAT	GO:0070482~response to oxygen levels	6	0.506757	0.0276723	NPC1, LDHA, XGB, ALAS2, MB, IGFBP1A	577	23	7504	3.39266	1	0.40238	36.0381
GOTERM_BP_FAT	GO:0035162~embryonic hemopoiesis	7	0.591216	0.0281412	SLC11A2, IRAK3, ALAS2, SLC25A37, SLC40A1, TFR1A, TLL1	577	31	7504	2.93666	1	0.402364	36.5275
GOTERM_BP_FAT	GO:0007156~homophilic cell adhesion	12	1.01351	0.0294857	CDH7, SI:DKEYP-68H1.1, FREM1A, PCDH10A, FREM2B, CDH17, CDH1, PCDH15B, CDH10, PCDH2AB7, DSC2L, CDH11	577	76	7504	2.05345	1	0.411832	37.9115
GOTERM_BP_FAT	GO:0006941~striated muscle contraction	4	0.337838	0.0359216	RYR1B, MYHC4, WU:FD14A01, ZGC:66156, MYHB, VMHC, MYHZ2, MYHZ1.2, MYHZ1.1, MYH6, NS:ZF-E68	577	10	7504	5.20208	1	0.471703	44.1535
GOTERM_BP_FAT	GO:0006323~DNA packaging	8	0.675676	0.0388591	ZGC:110434, ZGC:110425, H1FX, ZGC:163061, ZGC:114104, ZGC:113984, ZGC:153409, TTNA	577	42	7504	2.47718	1	0.493472	46.8026
GOTERM_BP_FAT	GO:0019320~hexose catabolic process	9	0.760135	0.0389221	LDHA, MDH1B, TALDO1, PFKMA, ALDOAB, PGD, PFKMB, GPIB, PGAM2	577	51	7504	2.29504	1	0.48854	46.8581
GOTERM_BP_FAT	GO:0006007~glucose catabolic process	9	0.760135	0.0389221	LDHA, MDH1B, TALDO1, PFKMA, ALDOAB, PGD, PFKMB, GPIB, PGAM2	577	51	7504	2.29504	1	0.48854	46.8581
GOTERM_BP_FAT	GO:0046365~monosaccharide catabolic process	9	0.760135	0.0389221	LDHA, MDH1B, TALDO1, PFKMA, ALDOAB, PGD, PFKMB, GPIB, PGAM2	577	51	7504	2.29504	1	0.48854	46.8581
GOTERM_BP_FAT	GO:0016052~carbohydrate catabolic process	11	0.929054	0.0399336	LDHA, MDH1B, TALDO1, PFKMA, ALDOAB, PGD, PFKMB, GPIB, PGAM2, GPD1A, CTBS	577	70	7504	2.04367	1	0.492123	47.7418
GOTERM_BP_FAT	GO:0055002~striated muscle cell development	8	0.675676	0.0434719	PBX1A, ACHE, MEF2CA, VMHC, CXCR4A, TTNB, MYH6, TTNA	577	43	7504	2.41957	1	0.516901	50.7259
GOTERM_BP_FAT	GO:0030097~hemopoiesis	12	1.01351	0.0443164	SLC11A2, IRAK3, SLC48A1B, FECH, ALAS2, PIM1, SLC25A37, AK2, SLC40A1, TFR1A, EPO, TLL1	577	81	7504	1.9267	1	0.518451	51.4141
GOTERM_BP_FAT	GO:0051188~cofactor biosynthetic process	10	0.844595	0.0456487	GSS, MTHFD2, FECH, GCLC, ALAS2, NUBP1, PPOX, UROD, FPGS, SI:CH211-191D15.2	577	62	7504	2.09761	1	0.523837	52.4816
GOTERM_BP_FAT	GO:0050908~detection of light stimulus involved in visual perception	3	0.253378	0.0503286	PCDH15B, RHO, GNAT2	577	5	7504	7.80312	1	0.554252	56.0595
GOTERM_BP_FAT	GO:0042539~hypotonic salinity response	3	0.253378	0.0503286	CAHZ, CA2, TRPV6	577	5	7504	7.80312	1	0.554252	56.0595
GOTERM_BP_FAT	GO:0006971~hypotonic response	3	0.253378	0.0503286	CAHZ, CA2, TRPV6	577	5	7504	7.80312	1	0.554252	56.0595
GOTERM_BP_FAT	GO:0050962~detection of light stimulus involved in sensory perception	3	0.253378	0.0503286	PCDH15B, RHO, GNAT2	577	5	7504	7.80312	1	0.554252	56.0595
GOTERM_BP_FAT	GO:0009719~response to endogenous stimulus	5	0.422297	0.0528204	ACHE, GCLC, GLRA4A, PAQR8, VTG7	577	19	7504	3.42242	1	0.566908	57.86
GOTERM_BP_FAT	GO:0009069~serine family amino acid metabolic process	5	0.422297	0.0528204	GCLC, CBSB, PHGDH, PSAT1, SARDH	577	19	7504	3.42242	1	0.566908	57.86
GOTERM_BP_FAT	GO:0055001~muscle cell development	8	0.675676	0.0537205	PBX1A, ACHE, MEF2CA, VMHC, CXCR4A, TTNB, MYH6, TTNA	577	45	7504	2.31204	1	0.567989	58.4933
GOTERM_BP_FAT	GO:0006869~lipid transport	8	0.675676	0.0537205	NPC1, ZGC:162608, OSBPL7, APOEB, CETP, ANXA2B, SPNS1, VTG7	577	45	7504	2.31204	1	0.567989	58.4933
GOTERM_BP_FAT	GO:0043280~positive regulation of caspase activity	4	0.337838	0.0587466	BBC3, TP53, BIK, BIDA	577	12	7504	4.33507	1	0.596384	61.8682
GOTERM_BP_FAT	GO:0010952~positive regulation of peptidase activity	4	0.337838	0.0587466	BBC3, TP53, BIK, BIDA	577	12	7504	4.33507	1	0.596384	61.8682
GOTERM_BP_FAT	GO:0010876~lipid localization	8	0.675676	0.0593657	NPC1, ZGC:162608, OSBPL7, APOEB, CETP, ANXA2B, SPNS1, VTG7	577	46	7504	2.26177	1	0.595221	62.2657
GOTERM_BP_FAT	GO:0065004~protein-DNA complex assembly	7	0.591216	0.0604216	ZGC:110434, ZGC:110425, H1FX, ZGC:163061, ZGC:113984, ZGC:153409, TTNA	577	37	7504	2.46044	1	0.596829	62.9346
GOTERM_BP_FAT	GO:0031497~chromatin assembly	7	0.591216	0.0604216	ZGC:110434, ZGC:110425, H1FX, ZGC:163061, ZGC:113984, ZGC:153409, TTNA	577	37	7504	2.46044	1	0.596829	62.9346
GOTERM_BP_FAT	GO:0006334~nucleosome assembly	7	0.591216	0.0604216	ZGC:110434, ZGC:110425, H1FX, ZGC:163061, ZGC:113984, ZGC:153409, TTNA	577	37	7504	2.46044	1	0.596829	62.9346
GOTERM_BP_FAT	GO:0034728~nucleosome organization	7	0.591216	0.0604216	ZGC:110434, ZGC:110425, H1FX, ZGC:163061, ZGC:113984, ZGC:153409, TTNA	577	37	7504	2.46044	1	0.596829	62.9346
GOTERM_BP_FAT	GO:0002520~immune system development	12	1.01351	0.0635998	SLC11A2, IRAK3, SLC48A1B, FECH, ALAS2, PIM1, SLC25A37, AK2, SLC40A1, TFR1A, EPO, TLL1	577	86	7504	1.81468	1	0.611257	64.8815
GOTERM_BP_FAT	GO:0048534~hemopoietic or lymphoid organ development	12	1.01351	0.0635998	SLC11A2, IRAK3, SLC48A1B, FECH, ALAS2, PIM1, SLC25A37, AK2, SLC40A1, TFR1A, EPO, TLL1	577	86	7504	1.81468	1	0.611257	64.8815
GOTERM_BP_FAT	GO:0016337~cell-cell adhesion	13	1.09797	0.066779	CDH7, SI:DKEYP-68H1.1, FREM1A, PCDH10A, THBS4B, FREM2B, CDH17, CDH1, PCDH15B, CDH10, PCDH2AB7, DSC2L, CDH11	577	97	7504	1.74296	1	0.624871	66.7329
GOTERM_BP_FAT	GO:0008652~cellular amino acid biosynthetic process	6	0.506757	0.067067	ZGC:92040, CBSB, PHGDH, LGSN, ASNS, PSAT1	577	29	7504	2.69073	1	0.621639	66.896
GOTERM_BP_FAT	GO:0007229~integrin-mediated signaling pathway	6	0.506757	0.067067	MIBP, ITGA6B, ITGB3A, ITGB4, ITGB1B.2, ITGBL1	577	29	7504	2.69073	1	0.621639	66.896
GOTERM_BP_FAT	GO:0006836~neurotransmitter transport	7	0.591216	0.0673163	ZGC:165520, SLC6A8, SLC6A11, SI:CH211-225B11.1, SLC6A5, SLC6A4A, ZGC:162925	577	38	7504	2.39569	1	0.618245	67.0366
GOTERM_BP_FAT	GO:0051146~striated muscle cell differentiation	9	0.760135	0.067893	PBX1A, ACHE, MEF2CA, VMHC, CXCR4A, TTNB, MYH6, DOCK5, TTNA	577	57	7504	2.05345	1	0.61675	67.3597
GOTERM_BP_FAT	GO:0006779~porphyrin biosynthetic process	4	0.337838	0.0721592	FECH, ALAS2, PPOX, UROD	577	13	7504	4.0016	1	0.635312	69.6592
GOTERM_BP_FAT	GO:0006164~purine nucleotide biosynthetic process	15	1.26689	0.0750389	ADSS, ADSSL1, MEF2CA, ATP2A1L, ATP1A2A, ATP1B2B, ATP1A3A, ATP2B1B, AMPD1, ATP7A, ATP2B2, ATIC, GUCY1A3, ZGC:55891, PAICS	577	120	7504	1.62565	1	0.645642	71.1245
GOTERM_BP_FAT	GO:0006790~sulfur metabolic process	6	0.506757	0.0756379	GSS, GCLC, PAPSS2A, CBSB, GNMT, PAPSS1	577	30	7504	2.60104	1	0.644115	71.4209
GOTERM_BP_FAT	GO:0009309~amine biosynthetic process	7	0.591216	0.0824187	ODC1, ZGC:92040, CBSB, PHGDH, LGSN, ASNS, PSAT1	577	40	7504	2.27591	1	0.67244	74.5827
GOTERM_BP_FAT	GO:0042692~muscle cell differentiation	9	0.760135	0.0863125	PBX1A, ACHE, MEF2CA, VMHC, CXCR4A, TTNB, MYH6, DOCK5, TTNA	577	60	7504	1.95078	1	0.68562	76.247
GOTERM_BP_FAT	GO:0055074~calcium ion homeostasis	4	0.337838	0.0867979	RYR1B, ATP1A2A, RYR3, SLC8A4A	577	14	7504	3.71577	1	0.683398	76.4472
GOTERM_BP_FAT	GO:0006874~cellular calcium ion homeostasis	4	0.337838	0.0867979	RYR1B, ATP1A2A, RYR3, SLC8A4A	577	14	7504	3.71577	1	0.683398	76.4472
GOTERM_BP_FAT	GO:0006163~purine nucleotide metabolic process	15	1.26689	0.0879522	ADSS, ADSSL1, MEF2CA, ATP2A1L, ATP1A2A, ATP1B2B, ATP1A3A, ATP2B1B, AMPD1, ATP7A, ATP2B2, ATIC, GUCY1A3, ZGC:55891, PAICS	577	123	7504	1.586	1	0.684126	76.9168
GOTERM_BP_FAT	GO:0009651~response to salt stress	3	0.253378	0.0954233	CAHZ, CA2, TRPV6	577	7	7504	5.57366	1	0.71084	79.7507
GOTERM_BP_FAT	GO:0009070~serine family amino acid biosynthetic process	3	0.253378	0.0954233	CBSB, PHGDH, PSAT1	577	7	7504	5.57366	1	0.71084	79.7507
GOTERM_BP_FAT	GO:0006563~L-serine metabolic process	3	0.253378	0.0954233	CBSB, PHGDH, PSAT1	577	7	7504	5.57366	1	0.71084	79.7507
GOTERM_BP_FAT	GO:0006970~response to osmotic stress	3	0.253378	0.0954233	CAHZ, CA2, TRPV6	577	7	7504	5.57366	1	0.71084	79.7507

## Sheet: 15 GO_CC
Category	Term	Count	%	PValue	Genes	List Total	Pop Hits	Pop Total	Fold Enrichment	Bonferroni	Benjamini	FDR
GOTERM_CC_FAT	GO:0030054~cell junction	30	2.53378	1.32293e-05	ACHE, CLDN19, GABRB2, GLRA3, CLDN7A, CLDNB, CDH1, GRIA4B, GRIN2AB, GRIA2B, CHRNA7, CHRNA6, CX28.9, CLDNK, CX28.6, OCLNA, OCLNB, SI:DKEY-91F15.1, GLRA4A, ZGC:194261, GRIA1B, GRIA3A, GRIA3B, SNAP25B, RAPSN, CHRNA2B, GRIN1B, GRIA1A, CLDN1, CX32.3, ZGC:153311, CX32.2, TJP3, CHRNE	353	155	4330	2.37412	0.00252363	0.00252363	0.0164552
GOTERM_CC_FAT	GO:0044459~plasma membrane part	58	4.89865	3.45542e-05	BC2, GYPC, GABRB2, GLRA3, CLDN7A, CLDNB, B2M, GRIN2AB, GRIA2B, KDRL, CHRNA7, CHRNA6, CLDNK, ZGC:162925, KCND2, CACNA1SB, SI:DKEY-91F15.1, ZGC:194261, GLRA4A, CACNA1SA, GRIA3A, GRIA3B, ITGA6B, SGCG, CHRNA2B, GRIN1B, CLDN1, CX32.3, SI:DKEY-117N7.5, CX32.2, KCTD16A, ACHE, CLDN19, CACNB1, ITGB4, CDH1, GRIA4B, ITGBL1, GNG13B, RGS11, GPR34A, CX28.9, SCN4AB, CX28.6, OCLNA, SLC6A11, OCLNB, ITGB3A, KDR, G…	353	417	4330	1.7061	0.00657824	0.00329455	0.042975
GOTERM_CC_FAT	GO:0045202~synapse	19	1.60473	3.53502e-05	ACHE, GABRB2, GLRA3, GLRA4A, GLRBA, GRIA4B, SEPT5B, GRIA1B, GRIN2AB, GRIA3A, GRIA2B, SNAP25B, GRIA3B, SYNPR, RAPSN, CHRNA2B, GRIA1A, SYT1A, GRIN1B, CHRNA7, SYT5B, CHRNA6, CHRNE	353	78	4330	2.98794	0.00672927	0.00224814	0.0439647
GOTERM_CC_FAT	GO:0005886~plasma membrane	77	6.50338	5.30746e-05	GYPC, BC2, GABRB2, GLRA3, CLDN7A, CLDNB, SEPT5B, SLC7A6, B2M, GRIN2AB, GRIA2B, KDRL, GRM1A, CHRNA7, CHRNA6, CLDNK, ZGC:162925, ZGC:172270, CACNA1SB, KCND2, SI:DKEY-30J22.4, SI:DKEY-91F15.1, ZGC:194261, GLRA4A, CACNA1SA, SI:DKEY-30J22.2, GRIA3A, GRIA3B, ITGA6B, SGCG, SLC2A1A, CHRNA2B, GRIN1B, CLDN1, CX32.3, SI:DKEY-117N7.5, CX32.2, KCTD16A, CALCR, ACHE, CLDN19, CACNB1, RHBG, ITGB4, MTNR1AA, CDH1, …	353	614	4330	1.53828	0.0100863	0.00253117	0.0660016
GOTERM_CC_FAT	GO:0044456~synapse part	17	1.43581	0.000108865	GABRB2, GLRA3, GLRA4A, GLRBA, GRIA4B, SEPT5B, GRIA1B, GRIN2AB, GRIA3A, GRIA2B, GRIA3B, SYNPR, RAPSN, CHRNA2B, GRIA1A, SYT1A, GRIN1B, CHRNA7, SYT5B, CHRNA6, CHRNE	353	70	4330	2.97896	0.0205797	0.00415025	0.135338
GOTERM_CC_FAT	GO:0045211~postsynaptic membrane	13	1.09797	0.000133514	GABRB2, GLRA3, GLRA4A, GLRBA, GRIA4B, GRIN2AB, GRIA1B, GRIA2B, GRIA3A, GRIA3B, RAPSN, CHRNA2B, GRIA1A, GRIN1B, CHRNA7, CHRNA6, CHRNE	353	44	4330	3.62413	0.0251804	0.00424145	0.165957
GOTERM_CC_FAT	GO:0005576~extracellular region	56	4.72973	0.0010015	MMP9, GDF5, LGALS3BPB, WISP1B, NOG3, B2M, CTSL1B, WISP3, APOEB, SERPINE1, HBL4, CCBE1, IL1B, CETP, COL11A2, VIP2, WNT4B, WU:FA26C03, PI15A, IGFBP6B, ZGC:162608, HEG, GCGA, SPON2B, SPON2A, COL2A1A, EPD, ACHE, SST2, THBS4B, TTNB, SI:CH211-57H10.1, LAMB4, LECT1, LAMB2, INS, PLA2G12B, MGC174857, HSPA5, EPO, OTOP1, COL18A1, NTF7, KAL1B, FN1B, ZGC:158446, F7I, NTN2, COL27A1B, ZGC:171629, DKK2, MGC17415…	353	451	4330	1.52309	0.174184	0.02697	1.2387
GOTERM_CC_FAT	GO:0005911~cell-cell junction	16	1.35135	0.00598416	OCLNA, CLDN19, OCLNB, CLDN7A, SI:DKEY-91F15.1, CDH1, CLDNB, ZGC:194261, CLDN1, CX32.3, CX28.9, CX32.2, ZGC:153311, TJP3, CLDNK, CX28.6	353	91	4330	2.15671	0.682224	0.133507	7.19439
GOTERM_CC_FAT	GO:0016021~integral to membrane	198	16.723	0.0104724	ZGC:153665, FREM1B, ATP1A2A, CLDN7A, AQP4, TLR5B, GRIN2AB, GRIA2B, ATP2B2, AGTR2, INSIG1, CHRNA7, CHRNA6, ZGC:172270, PVRL1A, SI:DKEY-30J22.4, SI:DKEY-91F15.1, PIK3IP1, ZGC:73226, SI:DKEY-30J22.2, GRIA3A, ZGC:165582, GRIA3B, SLC2A1A, RYR3, GRIN1A, GRIN1B, FGFRL1B, KCTD16A, SLC48A1B, HMGCRA, TMX3, CACNB1, MTNR1AA, ITGBL1, SI:DKEYP-68H1.1, OPN1MW2, DRD4-RS, NADL1.2, SCN4AB, OPN1LW2, FREM2A, FREM2B,…	353	2162	4330	1.12337	0.866115	0.200221	12.2745
GOTERM_CC_FAT	GO:0000786~nucleosome	8	0.675676	0.0125476	ZGC:110434, ZGC:110425, H1FX, ZGC:163061, ZGC:114104, ZGC:113984, ZGC:153409, TTNA	353	32	4330	3.06657	0.910342	0.214296	14.5358
GOTERM_CC_FAT	GO:0031224~intrinsic to membrane	200	16.8919	0.0149742	ZGC:153665, FREM1B, ATP1A2A, CLDN7A, AQP4, TLR5B, GRIN2AB, GRIA2B, ATP2B2, AGTR2, INSIG1, CHRNA7, CHRNA6, ZGC:172270, PVRL1A, SI:DKEY-30J22.4, SI:DKEY-91F15.1, PIK3IP1, ZGC:73226, SI:DKEY-30J22.2, GRIA3A, ZGC:165582, GRIA3B, SLC2A1A, RYR3, GRIN1A, GRIN1B, FGFRL1B, KCTD16A, SLC48A1B, HMGCRA, TMX3, CACNB1, MTNR1AA, ITGBL1, SI:DKEYP-68H1.1, OPN1MW2, DRD4-RS, NADL1.2, SCN4AB, OPN1LW2, FREM2A, FREM2B,…	353	2202	4330	1.1141	0.943961	0.230469	17.112
GOTERM_CC_FAT	GO:0032993~protein-DNA complex	8	0.675676	0.0174323	ZGC:110434, ZGC:110425, H1FX, ZGC:163061, ZGC:114104, ZGC:113984, ZGC:153409, TTNA	353	34	4330	2.88619	0.965228	0.244149	19.6486
GOTERM_CC_FAT	GO:0031012~extracellular matrix	15	1.26689	0.0201551	COL18A1, WNT4B, MMP9, LGALS3BPB, NTN2, COL27A1B, ZGC:171629, LAMB4, LAMB2, ELNA, SPON2B, COL11A2, SPON2A, COL2A1A, MMP13A	353	95	4330	1.93678	0.979533	0.258552	22.3749
GOTERM_CC_FAT	GO:0016327~apicolateral plasma membrane	10	0.844595	0.025256	OCLNA, CLDN19, OCLNB, CLDN7A, CLDN1, CDH1, CLDNB, ZGC:153311, TJP3, CLDNK	353	53	4330	2.31439	0.992447	0.294599	27.2546
GOTERM_CC_FAT	GO:0043296~apical junction complex	10	0.844595	0.025256	OCLNA, CLDN19, OCLNB, CLDN7A, CLDN1, CDH1, CLDNB, ZGC:153311, TJP3, CLDNK	353	53	4330	2.31439	0.992447	0.294599	27.2546
GOTERM_CC_FAT	GO:0005882~intermediate filament	9	0.760135	0.0264806	ZGC:136930, KRT1-19D, GFAP, LMNA, ZGC:158846, ZGC:172323, WU:FB15E04, SI:CH211-133J6.3, INAB	353	45	4330	2.45326	0.99406	0.289461	28.3834
GOTERM_CC_FAT	GO:0045111~intermediate filament cytoskeleton	9	0.760135	0.0264806	ZGC:136930, KRT1-19D, GFAP, LMNA, ZGC:158846, ZGC:172323, WU:FB15E04, SI:CH211-133J6.3, INAB	353	45	4330	2.45326	0.99406	0.289461	28.3834
GOTERM_CC_FAT	GO:0034704~calcium channel complex	4	0.337838	0.0309169	CACNA1SB, CACNB1, CACNA1F, CACNA1SA	353	9	4330	5.45168	0.997517	0.312639	32.3389
GOTERM_CC_FAT	GO:0005891~voltage-gated calcium channel complex	4	0.337838	0.0309169	CACNA1SB, CACNB1, CACNA1F, CACNA1SA	353	9	4330	5.45168	0.997517	0.312639	32.3389
GOTERM_CC_FAT	GO:0005578~proteinaceous extracellular matrix	14	1.18243	0.0310393	WNT4B, MMP9, LGALS3BPB, NTN2, COL27A1B, ZGC:171629, LAMB4, LAMB2, ELNA, SPON2B, COL11A2, SPON2A, COL2A1A, MMP13A	353	91	4330	1.88712	0.997576	0.298309	32.4451
GOTERM_CC_FAT	GO:0005923~tight junction	9	0.760135	0.0418079	OCLNA, CLDN19, OCLNB, CLDN7A, CLDN1, CLDNB, ZGC:153311, TJP3, CLDNK	353	49	4330	2.25299	0.999713	0.364389	41.2131
GOTERM_CC_FAT	GO:0070160~occluding junction	9	0.760135	0.0418079	OCLNA, CLDN19, OCLNB, CLDN7A, CLDN1, CLDNB, ZGC:153311, TJP3, CLDNK	353	49	4330	2.25299	0.999713	0.364389	41.2131
GOTERM_CC_FAT	GO:0008305~integrin complex	5	0.422297	0.0437551	ITGA6B, ITGB3A, ITGB4, ITGB1B.2, ITGBL1	353	17	4330	3.60773	0.999806	0.362223	42.682
GOTERM_CC_FAT	GO:0043235~receptor complex	5	0.422297	0.0853343	ITGA6B, ITGB3A, ITGB4, ITGB1B.2, ITGBL1	353	21	4330	2.92054	1	0.573366	67.0294
GOTERM_CC_FAT	GO:0005783~endoplasmic reticulum	27	2.28041	0.086093	SI:DKEY-239I20.4, HMGCRA, RDH10B, PDIA4, ZGC:100906, ZGC:136472, P4HA2, FITM1, PLOD2, PLA2G12B, INSIG1, RTN2B, ASPH, HSPA5, RTN2A, EBP, SGK1, SCD, ACER1, TMEM38A, FADS2, CYP26A1, CNPY2, HYOU1, HSP90B1, RCN3, HSD17B12A	353	243	4330	1.36292	1	0.559045	67.368
GOTERM_CC_FAT	GO:0005887~integral to plasma membrane	17	1.43581	0.0919927	KCND2, SLC6A11, ITGB3A, ITGB4, KDR, ITGBL1, ITGA6B, KDRL, SLC6A8, GPR34A, SLC6A5, SI:CH211-225B11.1, SLC6A4A, ITGB1B.2, KCTD16A, SCN4AB, ZGC:162925	353	138	4330	1.51106	1	0.567348	69.8938
GOTERM_CC_FAT	GO:0044421~extracellular region part	20	1.68919	0.0981618	COL18A1, WNT4B, MMP9, LGALS3BPB, NTN2, COL27A1B, ZGC:171629, LAMB4, LAMB2, ELNA, HBL4, SERPINE1, IL1B, CETP, SPON2B, COL11A2, SPON2A, COL2A1A, MMP13A, OTOP1	353	171	4330	1.43465	1	0.575993	72.3417

## Sheet: 15 GO_MF
Category	Term	Count	%	PValue	Genes	List Total	Pop Hits	Pop Total	Fold Enrichment	Bonferroni	Benjamini	FDR
GOTERM_MF_FAT	GO:0005509~calcium ion binding	67	5.65878	4.92591e-07	S100A10A, FREM1A, MMP9, ANXA1C, ANXA1A, PCDH15B, HMCN1, HBL4, CCBE1, PLS1, RCV1, CAPNS1B, CACNA1SB, ANXA2A, ACTN2, ANXA2B, CACNA1SA, SI:DKEY-30J22.2, PKD2L1, NUCB1, ZGC:158328, RYR3, HEG, ZGC:136872, S100A10B, EPD, CASQ2, THBS4B, CDH1, ANXA3A, ANXA6, SI:DKEYP-68H1.1, CDH7, NCALDB, POC1BL, CRB1, MYLZ3, PLA2G12B, PCDH2AB7, PLCD1A, DSC2L, DTNA, PVALB3, FREM2B, PVALB8, PVALB6, S100T, CAPN9, CALB2A, F…	650	462	8417	1.87792	0.000290587	0.000290587	0.000725844
GOTERM_MF_FAT	GO:0004197~cysteine-type endopeptidase activity	20	1.68919	3.95608e-06	WU:FA26C03, LGMN, CASP3B, CAPN9, SI:DKEY-10C21.1, TTNB, CTSSB.1, TTNA, ZGC:110239, CTSL1B, CASP6, MGC174152, CASP9, CTSLL, CASP8, ZGC:174153, MGC174857, ZGC:136872, CTSC, CTSBA, ZGC:162184, CTSH, CTSL.1	650	77	8417	3.36344	0.00233137	0.00116637	0.00582923
GOTERM_MF_FAT	GO:0004175~endopeptidase activity	41	3.46284	0.000256518	TMPRSS4A, PCSK5A, HGFA, LGMN, MMP9, CASP3B, THOP1, SI:DKEY-10C21.1, TTNB, TTNA, ZGC:110239, CTSL1B, CASP6, CASP9, TPP1, CASP8, MGC174857, ZGC:174164, CTSBA, ZGC:162184, CTSL.1, WU:FA26C03, CAPN9, ZGC:158446, ZGC:123295, F7I, ZGC:123258, CTSSB.1, ZGC:100868, HE1B, ZGC:92313, HE1A, MGC174152, CTSLL, ZGC:101788, ZGC:174153, CTSD, ZGC:136872, CTSC, RHBDL3, PHEX, CTSH, ZGC:92716, TLL1, MMP13A	650	293	8417	1.81201	0.140466	0.0492033	0.377321
GOTERM_MF_FAT	GO:0008234~cysteine-type peptidase activity	20	1.68919	0.000673985	WU:FA26C03, LGMN, CASP3B, CAPN9, SI:DKEY-10C21.1, TTNB, CTSSB.1, TTNA, ZGC:110239, CTSL1B, CASP6, MGC174152, CASP9, CTSLL, CASP8, ZGC:174153, MGC174857, ZGC:136872, CTSC, CTSBA, ZGC:162184, CTSH, CTSL.1	650	110	8417	2.35441	0.328194	0.0946614	0.988551
GOTERM_MF_FAT	GO:0022834~ligand-gated channel activity	15	1.26689	0.000888923	GABRB2, GLRA3, GLRA4A, GLRBA, GRIA4B, KCNJ11, RYR1B, GRIN2AB, GRIA1B, GRIA2B, GRIA3A, GRIA3B, CHRNA2B, RYR3, GRIA1A, GRIN1B, CHRNA7, CHRNA6, CHRNE	650	71	8417	2.73575	0.408266	0.0996211	1.30189
GOTERM_MF_FAT	GO:0015276~ligand-gated ion channel activity	15	1.26689	0.000888923	GABRB2, GLRA3, GLRA4A, GLRBA, GRIA4B, KCNJ11, RYR1B, GRIN2AB, GRIA1B, GRIA2B, GRIA3A, GRIA3B, CHRNA2B, RYR3, GRIA1A, GRIN1B, CHRNA7, CHRNA6, CHRNE	650	71	8417	2.73575	0.408266	0.0996211	1.30189
GOTERM_MF_FAT	GO:0015368~calcium:cation antiporter activity	5	0.422297	0.00101499	SLC8A3, SLC8A2A, SLC8A1B, SLC8A4A, SLC8A4B	650	7	8417	9.24945	0.450722	0.0950344	1.48524
GOTERM_MF_FAT	GO:0005432~calcium:sodium antiporter activity	5	0.422297	0.00101499	SLC8A3, SLC8A2A, SLC8A1B, SLC8A4A, SLC8A4B	650	7	8417	9.24945	0.450722	0.0950344	1.48524
GOTERM_MF_FAT	GO:0005230~extracellular ligand-gated ion channel activity	12	1.01351	0.00102146	GABRB2, GLRA3, GLRA4A, GLRBA, GRIA4B, GRIN2AB, GRIA1B, GRIA2B, GRIA3A, GRIA3B, CHRNA2B, GRIN1B, GRIA1A, CHRNA7, CHRNA6, CHRNE	650	49	8417	3.17124	0.452817	0.0825331	1.49464
GOTERM_MF_FAT	GO:0005544~calcium-dependent phospholipid binding	7	0.591216	0.00121457	ANXA6, ANXA1C, ANXA2A, ANXA1A, ZGC:110283, ANXA2B, ANXA3A	650	17	8417	5.33204	0.511802	0.0857299	1.77486
GOTERM_MF_FAT	GO:0005216~ion channel activity	30	2.53378	0.00225812	GABRB2, GLRA3, CACNB1, GLRBA, GRIA4B, KCNJ11, GRIN2AB, GRIA2B, CHRNA7, CHRNA6, TRPV6, SCN4AB, CACNA1SB, KCND2, TMEM38A, GLRA4A, CACNA1SA, TPTE, RYR1B, GRIA1B, GRIA3A, GRIA3B, RYR3, GRIN1A, CHRNA2B, GRIN1B, GRIA1A, ABCC4, CLICA, CACNA1F, SCN4BA, CHRNE, KCTD16A, SCN4BB	650	216	8417	1.7985	0.736525	0.137741	3.27629
GOTERM_MF_FAT	GO:0022838~substrate specific channel activity	30	2.53378	0.00225812	GABRB2, GLRA3, CACNB1, GLRBA, GRIA4B, KCNJ11, GRIN2AB, GRIA2B, CHRNA7, CHRNA6, TRPV6, SCN4AB, CACNA1SB, KCND2, TMEM38A, GLRA4A, CACNA1SA, TPTE, RYR1B, GRIA1B, GRIA3A, GRIA3B, RYR3, GRIN1A, CHRNA2B, GRIN1B, GRIA1A, ABCC4, CLICA, CACNA1F, SCN4BA, CHRNE, KCTD16A, SCN4BB	650	216	8417	1.7985	0.736525	0.137741	3.27629
GOTERM_MF_FAT	GO:0003913~DNA photolyase activity	5	0.422297	0.00322344	CRY1B, CRY5, CRY1A, CRY3, CRY-DASH	650	9	8417	7.19402	0.851163	0.173446	4.6461
GOTERM_MF_FAT	GO:0004859~phospholipase inhibitor activity	4	0.337838	0.00405508	ANXA2A, ANXA1A, ANXA2B, ANXA3A	650	5	8417	10.3594	0.909042	0.195828	5.81169
GOTERM_MF_FAT	GO:0055102~lipase inhibitor activity	4	0.337838	0.00405508	ANXA2A, ANXA1A, ANXA2B, ANXA3A	650	5	8417	10.3594	0.909042	0.195828	5.81169
GOTERM_MF_FAT	GO:0022803~passive transmembrane transporter activity	30	2.53378	0.00413312	GABRB2, GLRA3, CACNB1, GLRBA, GRIA4B, KCNJ11, GRIN2AB, GRIA2B, CHRNA7, CHRNA6, TRPV6, SCN4AB, CACNA1SB, KCND2, TMEM38A, GLRA4A, CACNA1SA, TPTE, RYR1B, GRIA1B, GRIA3A, GRIA3B, RYR3, GRIN1A, CHRNA2B, GRIN1B, GRIA1A, ABCC4, CLICA, CACNA1F, SCN4BA, CHRNE, KCTD16A, SCN4BB	650	225	8417	1.72656	0.913152	0.184238	5.92039
GOTERM_MF_FAT	GO:0015267~channel activity	30	2.53378	0.00413312	GABRB2, GLRA3, CACNB1, GLRBA, GRIA4B, KCNJ11, GRIN2AB, GRIA2B, CHRNA7, CHRNA6, TRPV6, SCN4AB, CACNA1SB, KCND2, TMEM38A, GLRA4A, CACNA1SA, TPTE, RYR1B, GRIA1B, GRIA3A, GRIA3B, RYR3, GRIN1A, CHRNA2B, GRIN1B, GRIA1A, ABCC4, CLICA, CACNA1F, SCN4BA, CHRNE, KCTD16A, SCN4BB	650	225	8417	1.72656	0.913152	0.184238	5.92039
GOTERM_MF_FAT	GO:0050661~NADP or NADPH binding	6	0.506757	0.00419811	NOS2B, SI:DKEY-239I20.4, HMGCRA, PGD, TXNRD1, ZGC:77439	650	15	8417	5.17969	0.916432	0.17381	6.01082
GOTERM_MF_FAT	GO:0004857~enzyme inhibitor activity	17	1.43581	0.00576297	KNG1, ZGC:174260, ZGC:163030, KAL1B, CST3, ANXA2A, PI15A, ANXA1A, SPINT1A, ANXA2B, ANXA3A, AHSG, COL28A1A, CDKN1A, SERPINE1, SERPINB1, SI:DKEY-117N7.5	650	104	8417	2.1167	0.966958	0.216176	8.16389
GOTERM_MF_FAT	GO:0009881~photoreceptor activity	7	0.591216	0.00665284	GRK7A, OPN1SW1, RRH, OPN1MW2, OPN1SW2, OPN1LW2, RHO	650	23	8417	3.94107	0.980519	0.230914	9.36765
GOTERM_MF_FAT	GO:0015294~solute:cation symporter activity	12	1.01351	0.00807208	FRAS1, SLC1A4, SLC2A1A, SLC6A8, SLC6A11, SLC12A3, SLC1A6, SI:CH211-225B11.1, SLC6A5, SLC2A2, SLC6A4A, ZGC:162925	650	63	8417	2.46652	0.99162	0.258341	11.2571
GOTERM_MF_FAT	GO:0008233~peptidase activity	49	4.13851	0.00999513	TMPRSS4A, PCSK5A, HGFA, LGMN, THOP1, CASP3B, MMP9, SPINT1A, CTSL1B, CASP6, CASP9, TPP1, CASP8, WU:FA26C03, SI:DKEY-102C8.2, CTSSB.1, ZGC:100868, CTSLL, CTSD, ZGC:136872, CTSC, CTSH, SI:DKEY-10C21.1, TTNB, TTNA, ZGC:110239, IRBP, MGC174857, ZGC:174164, CTSBA, ZGC:162184, CTSL.1, ZGC:123295, ZGC:158446, CAPN9, ZGC:123258, F7I, HE1B, CPVL, HE1A, XPNPEP2, ZGC:92313, MGC174152, ZGC:114181, ZGC:101788,…	650	444	8417	1.42908	0.997333	0.294349	13.7588
GOTERM_MF_FAT	GO:0019842~vitamin binding	16	1.35135	0.0101763	ATP7A, DDC, SI:CH211-117M20.5, ALAS1, DPYSL5B, ALAS2, P4HA2, PLOD2, SCD, PYGMA, LEPR, CBSB, ZGC:163121, GNMT, PSAT1, RHO	650	101	8417	2.05136	0.997606	0.284852	13.9911
GOTERM_MF_FAT	GO:0070011~peptidase activity, acting on L-amino acid peptides	47	3.96959	0.0104248	TMPRSS4A, PCSK5A, HGFA, LGMN, MMP9, CASP3B, THOP1, SI:DKEY-10C21.1, TTNB, TTNA, ZGC:110239, IRBP, CTSL1B, CASP6, CASP9, TPP1, CASP8, MGC174857, ZGC:174164, CTSBA, ZGC:162184, CTSL.1, WU:FA26C03, CAPN9, ZGC:158446, ZGC:123295, SI:DKEY-102C8.2, F7I, ZGC:123258, CTSSB.1, ZGC:100868, HE1B, CPVL, ZGC:92313, XPNPEP2, HE1A, ZGC:114181, MGC174152, CTSLL, ZGC:101788, ZGC:174153, CTSD, CTSC, ZGC:136872, RH…	650	423	8417	1.4388	0.997936	0.277775	14.3087
GOTERM_MF_FAT	GO:0008199~ferric iron binding	5	0.422297	0.010507	ZGC:198419, ZGC:109934, ZGC:194125, ZGC:173594, ZGC:173593, ZGC:92066	650	12	8417	5.39551	0.998034	0.267723	14.4135
GOTERM_MF_FAT	GO:0015082~di-, tri-valent inorganic cation transmembrane transporter activity	8	0.675676	0.0114366	ATP7A, SLC11A2, ATP2B2, ATP2A1L, SLC25A37, SLC40A1, ATP2B1B, SLC39A1	650	33	8417	3.13921	0.998871	0.276145	15.5907
GOTERM_MF_FAT	GO:0022836~gated channel activity	23	1.94257	0.0118362	GABRB2, GLRA3, CACNB1, GLRBA, GRIA4B, KCNJ11, GRIN2AB, GRIA2B, CHRNA7, CHRNA6, SCN4AB, CACNA1SB, KCND2, GLRA4A, CACNA1SA, RYR1B, GRIA1B, GRIA3A, GRIA3B, CHRNA2B, RYR3, GRIN1B, GRIA1A, CLICA, CACNA1F, KCTD16A, CHRNE	650	171	8417	1.74171	0.999111	0.273356	16.092
GOTERM_MF_FAT	GO:0008289~lipid binding	23	1.94257	0.0134519	ESRRB, ANXA1C, ANXA2A, ANXA1A, ZGC:110283, SI:CH211-119O8.7, PAQR8, ANXA2B, SNX19A, SNX10A, RBP2A, ANXA3A, FABP10A, SI:CH211-214J24.9, ANXA6, PRKCQ, ZGC:162608, APOEB, HNF4B, CETP, FABP2, PHLDA3, RHO	650	173	8417	1.72157	0.999661	0.293487	18.0912
GOTERM_MF_FAT	GO:0016836~hydro-lyase activity	8	0.675676	0.0134704	GMDS, PCBD1, CA15C, CA15A, CAHZ, CBSB, CA4A, CA2	650	34	8417	3.04688	0.999665	0.283516	18.1138
GOTERM_MF_FAT	GO:0046873~metal ion transmembrane transporter activity	23	1.94257	0.0152387	CACNA1SB, KCND2, ATP2A1L, CACNB1, TMEM38A, CACNA1SA, KCNJ11, ATP2B1B, RYR1B, SLC11A2, ATP7A, ATP2B2, CHRNA2B, RYR3, SLC25A37, CHRNA7, CACNA1F, CHRNA6, SLC40A1, SCN4AB, CHRNE, KCTD16A, SLC39A1	650	175	8417	1.7019	0.999884	0.303998	20.2501
GOTERM_MF_FAT	GO:0005381~iron ion transmembrane transporter activity	3	0.253378	0.0168976	SLC11A2, SLC25A37, SLC40A1	650	3	8417	12.9492	0.999957	0.320721	22.207
GOTERM_MF_FAT	GO:0016831~carboxy-lyase activity	6	0.506757	0.0193518	ODC1, DDC, ZGC:163121, UROD, PAICS, PCK1	650	21	8417	3.69978	0.99999	0.347548	25.02
GOTERM_MF_FAT	GO:0004089~carbonate dehydratase activity	5	0.422297	0.0240808	CA15C, CA15A, CAHZ, CA4A, CA2	650	15	8417	4.31641	0.999999	0.401678	30.1751
GOTERM_MF_FAT	GO:0015370~solute:sodium symporter activity	8	0.675676	0.0242127	SLC1A4, SLC6A8, SLC6A11, SLC1A6, SI:CH211-225B11.1, SLC6A5, SLC6A4A, ZGC:162925	650	38	8417	2.72615	0.999999	0.392659	30.314
GOTERM_MF_FAT	GO:0015293~symporter activity	12	1.01351	0.025497	FRAS1, SLC1A4, SLC2A1A, SLC6A8, SLC6A11, SLC12A3, SLC1A6, SI:CH211-225B11.1, SLC6A5, SLC2A2, SLC6A4A, ZGC:162925	650	74	8417	2.09988	1	0.398269	31.6534
GOTERM_MF_FAT	GO:0015491~cation:cation antiporter activity	5	0.422297	0.0301996	SLC8A3, SLC8A2A, SLC8A1B, SLC8A4A, SLC8A4B	650	16	8417	4.04663	1	0.442127	36.3555
GOTERM_MF_FAT	GO:0005506~iron ion binding	29	2.44932	0.0312523	CYP51, ZGC:198419, ZGC:194125, PTGS1, ZGC:109934, NOS2B, P4HA2, NUBP1, PLOD2, ASPH, NENF, SI:CH211-191D15.2, MB, CYP1C2, CYP1C1, FECH, ZGC:163057, SCD, FADS2, CYP26A1, ZGC:173594, ZGC:173593, XGB, RRM2, HBBE3, PTGS2B, SLC25A37, SLC40A1, ALOX12, ZGC:92066	650	252	8417	1.49019	1	0.443123	37.3659
GOTERM_MF_FAT	GO:0016209~antioxidant activity	6	0.506757	0.0334076	PRDX6, PTGS2B, GPX4A, PTGS1, TXNRD1, GPX1A	650	24	8417	3.23731	1	0.455285	39.3882
GOTERM_MF_FAT	GO:0005212~structural constituent of eye lens	4	0.337838	0.0363546	CRYGN1, CRYGN2, CRYAA, LIM2.4	650	10	8417	5.17969	1	0.474083	42.0549
GOTERM_MF_FAT	GO:0004970~ionotropic glutamate receptor activity	4	0.337838	0.0363546	GRIA1B, GRIN2AB, GRIA3A, GRIA2B, GRIA3B, GRIN1B, GRIA1A, GRIA4B	650	10	8417	5.17969	1	0.474083	42.0549
GOTERM_MF_FAT	GO:0005234~extracellular-glutamate-gated ion channel activity	4	0.337838	0.0363546	GRIA1B, GRIN2AB, GRIA3A, GRIA2B, GRIA3B, GRIN1B, GRIA1A, GRIA4B	650	10	8417	5.17969	1	0.474083	42.0549
GOTERM_MF_FAT	GO:0015300~solute:solute antiporter activity	6	0.506757	0.0392019	SLC8A3, SLC8A2A, SLC4A4A, SLC8A1B, SLC8A4A, SLC8A4B	650	25	8417	3.10782	1	0.490402	44.5272
GOTERM_MF_FAT	GO:0005543~phospholipid binding	11	0.929054	0.0410729	ANXA6, ANXA1C, ANXA2A, ANXA1A, ZGC:110283, SNX19A, ANXA2B, SNX10A, PHLDA3, ANXA3A, SI:CH211-214J24.9	650	70	8417	2.03488	1	0.497095	46.0979
GOTERM_MF_FAT	GO:0043176~amine binding	8	0.675676	0.0444294	ATP7A, DRD4A, DPYSL5B, GCLC, LEPR, SCD, DRD4-RS, GNMT	650	43	8417	2.40916	1	0.515525	48.8122
GOTERM_MF_FAT	GO:0005326~neurotransmitter transporter activity	6	0.506757	0.0455705	SLC6A8, SLC6A11, SI:CH211-225B11.1, SLC6A5, SLC6A4A, ZGC:162925	650	26	8417	2.98828	1	0.515274	49.7055
GOTERM_MF_FAT	GO:0005328~neurotransmitter:sodium symporter activity	6	0.506757	0.0455705	SLC6A8, SLC6A11, SI:CH211-225B11.1, SLC6A5, SLC6A4A, ZGC:162925	650	26	8417	2.98828	1	0.515274	49.7055
GOTERM_MF_FAT	GO:0042165~neurotransmitter binding	9	0.760135	0.0485694	NPY8BR, GABRB2, CHRNA2B, GLRA3, CHRNA7, GLRA4A, CHRNA6, GLRBA, CHRNE	650	53	8417	2.19893	1	0.529148	51.9846
GOTERM_MF_FAT	GO:0030594~neurotransmitter receptor activity	9	0.760135	0.0485694	NPY8BR, GABRB2, CHRNA2B, GLRA3, CHRNA7, GLRA4A, CHRNA6, GLRBA, CHRNE	650	53	8417	2.19893	1	0.529148	51.9846
GOTERM_MF_FAT	GO:0005198~structural molecule activity	34	2.87162	0.0501603	ZGC:136826, GFAP, CLDN19, THBS4B, ZGC:153049, CLDN7A, CLDNB, WU:FB15E04, TTNA, ZGC:153426, ZGC:158846, RSL24D1, COL11A2, CLDNK, COL18A1, OCLNA, ZGC:136930, CRYAA, OCLNB, LMNA, ZGC:172323, SI:CH211-133J6.3, COL27A1B, KRT1-19D, CRYGN1, CRYGN2, ELNA, LIM2.4, CLDN1, ZGC:153311, SI:DKEY-117N7.5, SI:CH211-106N13.3, COL2A1A, INAB	650	319	8417	1.38017	1	0.531896	53.1541
GOTERM_MF_FAT	GO:0004198~calcium-dependent cysteine-type endopeptidase activity	5	0.422297	0.0535812	CAPN9, TTNB, ZGC:136872, ZGC:162184, TTNA	650	19	8417	3.40769	1	0.547276	55.5797
GOTERM_MF_FAT	GO:0015298~solute:cation antiporter activity	5	0.422297	0.0535812	SLC8A3, SLC8A2A, SLC8A1B, SLC8A4A, SLC8A4B	650	19	8417	3.40769	1	0.547276	55.5797
GOTERM_MF_FAT	GO:0015662~ATPase activity, coupled to transmembrane movement of ions, phosphorylative mechanism	7	0.591216	0.0550004	ATP7A, ATP2B2, ATP2A1L, ATP1A2A, ATP1B2B, ATP1A3A, ATP2B1B	650	36	8417	2.51791	1	0.548276	56.5511
GOTERM_MF_FAT	GO:0030414~peptidase inhibitor activity	12	1.01351	0.0569209	KNG1, ZGC:174260, ZGC:163030, COL28A1A, KAL1B, SERPINE1, CST3, PI15A, SERPINB1, SPINT1A, SI:DKEY-117N7.5, AHSG	650	84	8417	1.84989	1	0.552517	57.8343
GOTERM_MF_FAT	GO:0015297~antiporter activity	6	0.506757	0.0600506	SLC8A3, SLC8A2A, SLC4A4A, SLC8A1B, SLC8A4A, SLC8A4B	650	28	8417	2.77484	1	0.564132	59.8499
GOTERM_MF_FAT	GO:0016597~amino acid binding	6	0.506757	0.0600506	ATP7A, DPYSL5B, GCLC, LEPR, SCD, GNMT	650	28	8417	2.77484	1	0.564132	59.8499
GOTERM_MF_FAT	GO:0043167~ion binding	208	17.5676	0.061444	ACY3.1, MYLIPB, FREM1A, THOP1, PTGS1, LDB3A, PCDH15B, MEGF11, PGR, HMCN1, MAT1A, PLOD2, CCBE1, ZGC:103559, PLS1, ZGC:163057, CYP26A1, OPTN, BTR02, SCEL, SI:DKEY-30J22.2, ZGC:158328, RYR3, HNF4B, PRDM5, ZGC:136872, EPD, ZGC:92066, ADSS, THBS4B, ZGC:92360, SI:DKEYP-68H1.1, NCALDB, ARG2, MYLZ3, IDH1, SCN4AB, PLCD1A, ZGC:173816, CYP1C2, CYP1C1, ZGC:77938, FREM2B, ESRRB, SCD, ZGC:110283, RNF128A, HE1B…	650	2456	8417	1.09668	1	0.564566	60.718
GOTERM_MF_FAT	GO:0043169~cation binding	208	17.5676	0.0630464	ACY3.1, MYLIPB, FREM1A, THOP1, PTGS1, LDB3A, PCDH15B, MEGF11, PGR, HMCN1, MAT1A, PLOD2, CCBE1, ZGC:103559, PLS1, ZGC:163057, CYP26A1, OPTN, BTR02, SCEL, SI:DKEY-30J22.2, ZGC:158328, RYR3, HNF4B, PRDM5, ZGC:136872, EPD, ZGC:92066, ADSS, THBS4B, ZGC:92360, SI:DKEYP-68H1.1, NCALDB, ARG2, MYLZ3, IDH1, SCN4AB, PLCD1A, ZGC:173816, CYP1C2, CYP1C1, ZGC:77938, FREM2B, ESRRB, SCD, ZGC:110283, RNF128A, HE1B…	650	2455	8417	1.09712	1	0.566236	61.6947
GOTERM_MF_FAT	GO:0042626~ATPase activity, coupled to transmembrane movement of substances	10	0.844595	0.0652896	ATP7A, ATP2B2, ABCC9, ATP2A1L, ATP1A2A, ABCC4, ABCC2, ATP1B2B, ATP1A3A, ATP2B1B	650	66	8417	1.962	1	0.571546	63.0241
GOTERM_MF_FAT	GO:0043492~ATPase activity, coupled to movement of substances	10	0.844595	0.0652896	ATP7A, ATP2B2, ABCC9, ATP2A1L, ATP1A2A, ABCC4, ABCC2, ATP1B2B, ATP1A3A, ATP2B1B	650	66	8417	1.962	1	0.571546	63.0241
GOTERM_MF_FAT	GO:0016820~hydrolase activity, acting on acid anhydrides, catalyzing transmembrane movement of substances	11	0.929054	0.0705794	ATP7A, ATP2B2, ABCC9, MEF2CA, ATP2A1L, ATP1A2A, ABCC4, ABCC2, ATP1B2B, ATP1A3A, ATP2B1B	650	77	8417	1.84989	1	0.593298	65.9906
GOTERM_MF_FAT	GO:0008066~glutamate receptor activity	4	0.337838	0.0729677	GRIA1B, GRIN2AB, GRIA3A, GRIA2B, GRIA3B, GRIN1B, GRIA1A, GRIA4B	650	13	8417	3.98438	1	0.598398	67.2558
GOTERM_MF_FAT	GO:0004601~peroxidase activity	4	0.337838	0.0729677	PTGS2B, GPX4A, PTGS1, GPX1A	650	13	8417	3.98438	1	0.598398	67.2558
GOTERM_MF_FAT	GO:0016684~oxidoreductase activity, acting on peroxide as acceptor	4	0.337838	0.0729677	PTGS2B, GPX4A, PTGS1, GPX1A	650	13	8417	3.98438	1	0.598398	67.2558
GOTERM_MF_FAT	GO:0048037~cofactor binding	22	1.85811	0.0768955	DDC, GCLC, SI:DKEY-239I20.4, GMDS, PYGMA, CBSB, HMGCRA, PGD, GPD1A, VAT1, ALAS1, ALAS2, NOS2B, CRY-DASH, PHGDH, ZGC:163121, IDH1, TXNRD1, NQO1, PSAT1, ZGC:77439, CTBP2L	650	196	8417	1.45349	1	0.61099	69.2417
GOTERM_MF_FAT	GO:0016563~transcription activator activity	8	0.675676	0.0799835	PBX1A, HOXB9A, GATA6, TFE3A, TP53, EOMESA, HOXA9A, TRAF6	650	49	8417	2.11416	1	0.618789	70.7235
GOTERM_MF_FAT	GO:0008509~anion transmembrane transporter activity	9	0.760135	0.0816169	SLC1A4, SLC12A3, SLC1A6, SLC4A4A, ABCC4, CLICA, GLRA4A, GLRBA, SLC26A1	650	59	8417	1.97531	1	0.619405	71.4802
GOTERM_MF_FAT	GO:0008081~phosphoric diester hydrolase activity	7	0.591216	0.0838918	ZGC:64065, PDE6C, PLCXD3, ZGC:73359, ZGC:174938, PDE6H, PLCD1A	650	40	8417	2.26612	1	0.622959	72.5036
GOTERM_MF_FAT	GO:0046915~transition metal ion transmembrane transporter activity	5	0.422297	0.0844022	ATP7A, SLC11A2, SLC25A37, SLC40A1, SLC39A1	650	22	8417	2.94301	1	0.618417	72.7285
GOTERM_MF_FAT	GO:0005044~scavenger receptor activity	6	0.506757	0.0861042	TMPRSS4A, LOXL3B, ZGC:112492, ZGC:101788, LGALS3BPB, VTNB	650	31	8417	2.5063	1	0.619348	73.466
GOTERM_MF_FAT	GO:0005262~calcium channel activity	6	0.506757	0.0861042	RYR1B, CACNA1SB, RYR3, CACNB1, CACNA1F, CACNA1SA	650	31	8417	2.5063	1	0.619348	73.466

## Sheet: 15 GO only 72 genes
	Sublist	Category	Term	RT	Genes	Count	%	P-Value
		GOTERM_BP_FAT	biological adhesion	RT		11	2.4	6.5e-08
		GOTERM_BP_FAT	cell adhesion	RT		11	2.4	6.5e-08
		GOTERM_BP_FAT	cell-cell adhesion	RT		6	1.3	0.00012
		GOTERM_BP_FAT	integrin-mediated signaling pathway	RT		4	0.9	0.0004
		GOTERM_BP_FAT	homophilic cell adhesion	RT		5	1.1	0.00055
		GOTERM_BP_FAT	regulation of cell growth	RT		4	0.9	0.0012
		GOTERM_BP_FAT	regulation of growth	RT		4	0.9	0.0018
		GOTERM_BP_FAT	cell-matrix adhesion	RT		3	0.7	0.0049
		GOTERM_BP_FAT	cell-substrate adhesion	RT		3	0.7	0.0049
		GOTERM_BP_FAT	angiogenesis	RT		3	0.7	0.029
		GOTERM_BP_FAT	cell surface receptor linked signal transduction	RT		9	2	0.031
		GOTERM_BP_FAT	vascular endothelial growth factor receptor signaling pathway	RT		2	0.4	0.05
		GOTERM_BP_FAT	cell motion	RT		4	0.9	0.053
		GOTERM_BP_FAT	cell cycle arrest	RT		2	0.4	0.054
		GOTERM_BP_FAT	enzyme linked receptor protein signaling pathway	RT		3	0.7	0.066
		GOTERM_BP_FAT	blood vessel morphogenesis	RT		3	0.7	0.073
	Sublist	Category	Term	RT	Genes	Count	%	P-Value
		GOTERM_CC_FAT	extracellular region	RT		14	3.1	4.2e-07
		GOTERM_CC_FAT	proteinaceous extracellular matrix	RT		7	1.5	1.2e-05
		GOTERM_CC_FAT	extracellular matrix	RT		7	1.5	1.5e-05
		GOTERM_CC_FAT	extracellular region part	RT		7	1.5	0.00041
		GOTERM_CC_FAT	integrin complex	RT		3	0.7	0.0045
		GOTERM_CC_FAT	receptor complex	RT		3	0.7	0.0068
		GOTERM_CC_FAT	integral to plasma membrane	RT		5	1.1	0.0086
		GOTERM_CC_FAT	intrinsic to plasma membrane	RT		5	1.1	0.01
		GOTERM_CC_FAT	plasma membrane part	RT		7	1.5	0.034
	Sublist	Category	Term	RT	Genes	Count	%	P-Value
		GOTERM_MF_FAT	calcium ion binding	RT		13	2.9	3.5e-08
		GOTERM_MF_FAT	calcium-dependent phospholipid binding	RT		4	0.9	3e-05
		GOTERM_MF_FAT	lipase inhibitor activity	RT		3	0.7	0.00013
		GOTERM_MF_FAT	phospholipase inhibitor activity	RT		3	0.7	0.00013
		GOTERM_MF_FAT	phospholipid binding	RT		4	0.9	0.0021
		GOTERM_MF_FAT	insulin-like growth factor binding	RT		3	0.7	0.004
		GOTERM_MF_FAT	metal ion binding	RT		17	3.7	0.0061
		GOTERM_MF_FAT	enzyme inhibitor activity	RT		4	0.9	0.0064
		GOTERM_MF_FAT	growth factor binding	RT		3	0.7	0.0068
		GOTERM_MF_FAT	cation binding	RT		17	3.7	0.007
		GOTERM_MF_FAT	ion binding	RT		17	3.7	0.0071
		GOTERM_MF_FAT	lipid binding	RT		4	0.9	0.025
		GOTERM_MF_FAT	vascular endothelial growth factor receptor activity	RT		2	0.4	0.033
		GOTERM_MF_FAT	antioxidant activity	RT		2	0.4	0.085
	Sublist	Category	Term	RT	Genes	Count	%	P-Value
		protein domains	EGF-like region, conserved site	RT		8	1.8	4.7e-06
		protein domains	Annexin repeat, conserved site	RT		4	0.9	2.6e-05
		protein domains	Annexin repeat	RT		4	0.9	2.6e-05
		protein domains	Annexin	RT		4	0.9	2.6e-05
		protein domains	EGF-like	RT		6	1.3	0.00011
		protein domains	Cadherin	RT		5	1.1	0.00012
		protein domains	EGF, extracellular	RT		3	0.7	0.007
		protein domains	Annexin, type II	RT		2	0.4	0.007
		protein domains	Thrombospondin, type 1 repeat	RT		3	0.7	0.0073
		protein domains	EGF-like, type 3	RT		4	0.9	0.01
		protein domains	Spondin, N-terminal	RT		2	0.4	0.014
		protein domains	Laminin IV	RT		2	0.4	0.021
		protein domains	Insulin-like growth factor binding protein, N-terminal	RT		2	0.4	0.024
		protein domains	Vascular endothelial growth factor receptor, VEGFR, N-terminal	RT		2	0.4	0.028
		protein domains	Receptor tyrosine kinase, class III, conserved site	RT		2	0.4	0.028
		protein domains	Integrin beta subunit, C-terminal	RT		2	0.4	0.034
		protein domains	Integrin beta subunit	RT		2	0.4	0.034
		protein domains	EGF	RT		3	0.7	0.039
		protein domains	Laminin, N-terminal	RT		2	0.4	0.051
		protein domains	Insulin-like growth factor-binding protein, IGFBP	RT		2	0.4	0.068
